# Supplementary material for: Cutaneous signs of insulin resistance with central obesity: insights into adipocentric metabolic dysfunction in South Asians
Source: Front Clin Diabetes Healthc. 2025 Dec 3;6:1691675. doi: 10.3389/fcdhc.2025.1691675 (PMC12708322; doi:10.3389/fcdhc.2025.1691675)
Supplement: Supplementary file 1 [file Table1.xlsx]

## Sheet: Visceral Fat
Gene.Symbol	P.Value	adj.P.Val	t	logFC
WDR33	5.56e-05	0.593	4.59574	0.574755
STAMBPL1	0.000108	0.593	4.37115	0.710455
RBBP6	0.0001368	0.593	4.29052	0.819532
RCOR3	0.0001396	0.593	4.28372	0.550264
PLAG1	0.0001677	0.593	4.22099	0.841249
DDO	0.000194	0.593	-4.17086	-0.741561
UBN2	0.0001964	0.593	4.1667	0.571841
LEMD3	0.0002789	0.593	4.04569	0.76638
METTL4	0.0002905	0.593	4.03163	0.457325
DNAJC6	0.0002993	0.593	4.02122	0.477585
CTDSPL2	0.0003238	0.593	3.99391	0.572591
PLAG1	0.0003574	0.593	3.95964	0.820121
C1QA	0.0003615	0.593	-3.95561	-0.987166
PIP4K2C	0.0003651	0.593	3.95218	0.710299
GNA15	0.0003893	0.593	-3.92979	-0.957169
LOC100507412	0.0004223	0.593	-3.90137	-0.772746
MOB3B	0.0004666	0.593	3.86643	0.567836
HEATR5B	0.0004738	0.593	3.86109	0.421864
ERBB4	0.0004767	0.593	3.85888	1.25437
DUT	0.000487	0.593	3.85141	0.537534
ZNF510	0.0006097	0.593	3.77225	0.577048
KBTBD6	0.000614	0.593	3.7698	0.645434
MBTD1	0.0006655	0.593	3.74128	0.746352
SPIN3	0.0007143	0.593	3.71618	0.59854
GAB1	0.0007306	0.593	3.7082	0.572684
ZRANB1	0.0007417	0.593	3.70284	0.624773
IKZF2	0.0007571	0.593	3.69551	0.771277
SAYSD1	0.0007951	0.593	3.67811	0.515054
RUNDC3B	0.0008344	0.593	3.66088	0.611243
LOC105369264	0.0008455	0.593	3.65618	0.395944
HMOX1	0.0008748	0.593	-3.64401	-1.30627
FBXL4	0.0009245	0.593	3.62426	0.428045
TAGLN	0.0010158	0.593	-3.59047	-1.20562
LOC105372733	0.001022	0.593	3.58831	0.66276
HDAC6	0.0010304	0.593	3.58536	0.540252
FGFR2	0.0010471	0.593	3.5796	0.741267
TAGLN	0.0010625	0.593	-3.57433	-1.01368
ZC3H6	0.0011411	0.593	3.54863	0.448846
USP44	0.0012074	0.593	3.52827	0.626373
CEP63	0.0012085	0.593	3.52792	0.55623
MXI1	0.0012338	0.593	3.52044	0.356371
TDRP	0.0012424	0.593	3.51793	0.885081
ATAD2B	0.0012429	0.593	3.51778	1.03724
ZNF805	0.0012696	0.593	3.51007	0.457456
ZNF543	0.0013141	0.593	3.49761	0.494247
CDKN3	0.0013517	0.593	-3.48739	-0.35143
BACH2	0.0013523	0.593	3.48723	0.588363
PTPRK	0.0014107	0.593	3.47186	0.558176
ZBTB46	0.0014135	0.593	3.47115	0.725097
RPS6KA5	0.0014327	0.593	3.46623	0.543878
CYP2U1	0.0016482	0.593	3.41516	0.569703
ZNF654	0.0016769	0.593	3.40885	0.457289
CSPG5	0.0017988	0.593	3.38314	0.400802
KDM5A	0.0018116	0.593	3.38053	0.624609
TBX5	0.0018264	0.593	3.37754	1.1812
SAAL1	0.0018411	0.593	3.37459	0.470779
FBXO3	0.0018496	0.593	3.3729	0.576082
PLCL1	0.0018754	0.593	3.36782	0.600967
RPS6KA4	0.0018778	0.593	-3.36734	-0.534702
GNPDA1	0.001897	0.593	-3.36361	-0.507571
ATRNL1	0.001901	0.593	3.36283	0.71925
METTL20	0.0019104	0.593	3.36102	0.482847
C1QC	0.0019195	0.593	-3.35926	-1.25144
TAGLN	0.001947	0.593	-3.35404	-1.00672
CADM3	0.0019516	0.593	-3.35316	-0.86384
SIX4	0.0019633	0.593	3.35096	0.60513
ZEB1-AS1	0.0020204	0.593	3.3404	0.517939
ZNF549	0.0020976	0.593	3.32656	0.558799
ACADL	0.0021205	0.593	3.32255	0.448618
AMY2B	0.0021431	0.593	3.31864	1.01621
ZFP14	0.0021987	0.593	3.30917	0.609285
GREM1	0.002213	0.593	-3.30676	-2.04583
EPHA4	0.0022507	0.593	3.3005	0.484642
PLGLB1	0.0022708	0.593	3.29723	0.814875
MYEF2	0.0023023	0.593	3.29211	0.349685
DNAJC30	0.0023264	0.593	3.28825	0.381807
HMGB2	0.0023475	0.593	3.28489	0.352549
SART1	0.0023541	0.593	-3.28385	-0.725777
CTAGE15	0.0023574	0.593	3.28334	0.794181
PLTP	0.0023846	0.593	-3.27907	-0.869149
TMEM161B	0.0023876	0.593	3.27861	0.599789
GULP1	0.0024169	0.593	3.27407	0.488217
PTGDR	0.002418	0.593	3.27391	0.558191
MYEF2	0.0024363	0.593	3.27111	0.442443
CAB39	0.0024369	0.593	-3.27102	-0.523022
HMOX1	0.0024422	0.593	-3.2702	-1.64875
PCDHB5	0.0024689	0.593	3.26617	0.726025
BAK1	0.0024898	0.593	-3.26303	-0.552734
ABAT	0.002529	0.593	3.25721	0.427204
MAGEL2	0.002548	0.593	3.25443	0.767829
ZADH2	0.0025704	0.593	3.25117	0.36146
FBXO36	0.0025954	0.593	3.24755	0.715297
GRIP1	0.0026125	0.593	3.2451	0.853652
LHFPL2	0.0026367	0.593	-3.24168	-0.618537
CBS	0.0026403	0.593	-3.24116	-0.878906
CCDC6	0.0026412	0.593	3.24103	0.280336
KLF3	0.0026707	0.593	3.23689	0.596784
LOC100287896	0.0026969	0.593	3.23325	0.734967
FBXL20	0.0027212	0.593	3.2299	0.552885
HMOX1	0.0027539	0.593	-3.22543	-1.34451
CBFA2T2	0.0027542	0.593	3.22539	0.481069
HLA-G	0.0027583	0.593	3.22483	0.294169
IRS1	0.0027858	0.593	3.22112	0.628164
SHANK2	0.0028161	0.593	3.21708	0.412684
ZNF585A	0.0028188	0.593	3.21672	0.497822
CEP44	0.0028361	0.593	3.21443	0.879379
CASD1	0.0028738	0.593	3.20949	0.509292
TAGLN	0.0028803	0.593	-3.20863	-1.26712
MALAT1	0.0029063	0.593	3.20527	0.984101
PPP2R1A	0.0029455	0.593	-3.20025	-0.490933
SLC25A21	0.002971	0.593	3.19701	0.435842
STOX2	0.0029756	0.593	3.19644	0.727314
SETD5	0.0029767	0.593	3.1963	0.378179
ARHGAP32	0.0030007	0.593	3.19328	1.10753
CAAP1	0.0030047	0.593	3.19278	0.559368
CAB39	0.0030096	0.593	-3.19217	-0.858873
CTPS2	0.0030165	0.593	3.19131	0.393218
CBX5	0.003055	0.593	-3.18655	-0.791848
HBS1L	0.0030855	0.593	3.18282	0.691068
DEK	0.0030932	0.593	-3.18187	-0.999729
CDC42	0.0031172	0.593	-3.17896	-0.986692
ZNF471	0.0031423	0.593	3.17596	0.402124
KBTBD3	0.0031575	0.593	3.17413	0.67395
CROT	0.0031806	0.593	3.17139	0.596352
DNMT1	0.0031996	0.593	-3.16915	-1.10159
AMN1	0.0032288	0.593	3.16573	0.558624
FZD10	0.0032379	0.593	3.16467	0.401234
TRAK1	0.0032457	0.593	3.16376	0.385619
SP4	0.003277	0.593	3.16015	0.582257
ZNF599	0.0032988	0.593	3.15765	0.54266
EYA4	0.0032992	0.593	3.1576	0.696965
FGFR2	0.0033178	0.593	3.15548	0.638309
CKAP2	0.0033201	0.593	3.15522	0.26217
PHC1	0.0033242	0.593	3.15475	0.491925
RIMS2	0.0033285	0.593	3.15426	0.58035
ARID4A	0.0033449	0.593	3.15241	0.403548
PTGDS	0.0033842	0.593	-3.148	-1.67661
LOC145783	0.0033873	0.593	3.14766	0.58575
CDK11A	0.0033976	0.593	-3.1465	-0.479782
SLAIN1	0.0034049	0.593	3.1457	0.78286
HSD17B1	0.003429	0.593	-3.14303	-0.361742
USP31	0.003447	0.593	3.14105	0.406468
ZMYND11	0.0034516	0.593	-3.14055	-0.649533
CAPS2	0.0034531	0.593	3.14039	0.64172
PIP5K1B	0.0034558	0.593	3.14009	0.641453
RIF1	0.0034611	0.593	3.13951	0.462393
RALGPS1	0.0034634	0.593	3.13926	0.316593
CNTNAP3	0.0034706	0.593	3.13848	0.476029
CRISPLD2	0.0034821	0.593	-3.13722	-0.986872
SLC38A9	0.0034832	0.593	3.13711	0.488979
PDE3A	0.0034837	0.593	3.13705	0.884525
MYEF2	0.0035267	0.593	3.13241	0.507097
TAGLN	0.0035376	0.593	-3.13124	-1.24477
COG1	0.0035669	0.593	3.12812	0.296633
GREM1	0.0036156	0.593	-3.12299	-1.36143
FZD6	0.0036156	0.593	3.12299	0.65308
COPE	0.0036335	0.593	-3.12112	-0.669137
MTF2	0.0036539	0.593	3.11899	0.657436
SOX6	0.0036601	0.593	3.11835	0.952668
ZNF211	0.003673	0.593	3.11702	0.528279
PIK3R1	0.0037158	0.593	-3.11262	-1.21722
RFC5	0.0037347	0.593	3.1107	0.37433
CLK4	0.0037357	0.593	3.1106	0.532212
TMEM231	0.0038128	0.593	3.10284	0.489633
RSBN1L	0.003836	0.593	3.10054	0.415819
ZNF75A	0.0038626	0.593	3.09791	0.572386
RTTN	0.0038853	0.593	3.09568	0.443061
PAIP2B	0.0039116	0.593	3.09311	0.464004
COPE	0.003932	0.593	-3.09113	-0.636665
TSPYL2	0.0039405	0.593	-3.09032	-0.542734
MTHFSD	0.0039835	0.593	3.08618	0.504082
SMU1	0.0040279	0.593	3.08196	0.49929
MYO5C	0.00404	0.593	3.08082	0.59644
NAA25	0.0040555	0.593	3.07936	0.463025
SLC37A4	0.00411	0.593	3.07427	0.417703
AMY1A	0.0041243	0.593	3.07295	1.00252
PALLD	0.0041248	0.593	-3.0729	-1.03796
NRXN3	0.0041325	0.593	3.07219	0.422431
FASTKD2	0.0041503	0.593	3.07055	0.459365
OGFR	0.0041527	0.593	-3.07033	-0.501629
IGFBP4	0.0042133	0.593	-3.0648	-0.977142
TNIP1	0.0042219	0.593	-3.06402	-0.787768
CHRFAM7A	0.0042409	0.593	3.0623	0.677705
LILRB2	0.0042421	0.593	-3.0622	-0.854204
BAK1	0.0042931	0.593	-3.05763	-0.592943
LZIC	0.0043227	0.593	-3.055	-0.664221
SAMHD1	0.0043274	0.593	-3.05458	-1.05454
GPR37	0.0043434	0.593	3.05318	0.42668
MAP2	0.0043482	0.593	3.05275	0.764647
KIAA0141	0.0043677	0.593	3.05104	0.367234
ZSCAN2	0.0044299	0.593	3.04563	0.497642
DNM3	0.0044424	0.593	3.04455	0.554464
USF2	0.0044556	0.593	-3.04341	-0.851486
ABHD18	0.004459	0.593	3.04312	0.336246
ZBTB41	0.0044613	0.593	3.04292	0.448691
MDM2	0.0044614	0.593	3.04292	0.313046
VSIG4	0.004467	0.593	-3.04243	-1.17746
INO80	0.0044857	0.593	3.04084	0.360003
PPP2R3A	0.0044942	0.593	3.04011	0.511231
C9orf72	0.0045091	0.593	3.03884	0.569677
DZANK1	0.0045142	0.593	3.03841	0.444528
SRM	0.0045275	0.593	-3.03728	-0.651079
SAMHD1	0.0045456	0.593	-3.03575	-0.601393
GPR37	0.0046025	0.593	3.03098	0.555273
MED23	0.0046412	0.593	3.02776	0.519885
ELAVL1	0.0046602	0.593	3.0262	0.603274
SRSF5	0.0047105	0.593	3.02207	0.786759
ZNF385B	0.0047125	0.593	3.02191	0.698523
CCDC124	0.0047438	0.593	-3.01937	-0.459152
ANKLE2	0.0047646	0.593	3.01768	0.434237
BARD1	0.0048121	0.593	3.01386	0.659516
CBWD1	0.0048644	0.593	3.00971	0.397367
NINJ1	0.0048667	0.593	-3.00952	-0.403363
KIAA1462	0.004879	0.593	3.00856	0.393903
MTF2	0.0048796	0.593	3.0085	0.722029
NDRG1	0.0048814	0.593	-3.00837	-0.781658
STARD9	0.0049088	0.593	3.00621	0.510158
FBXL17	0.0049245	0.593	3.00498	0.68754
KLF6	0.0049515	0.593	3.00288	0.579166
YLPM1	0.0049692	0.593	-3.0015	-0.625292
MAP2K3	0.0049747	0.593	-3.00107	-0.488208
ZMYND11	0.0049897	0.593	-2.99991	-0.609985
C1QB	0.0050023	0.593	-2.99894	-1.06831
ITGA4	0.0050273	0.593	2.99702	0.63382
GIPC2	0.0050381	0.593	2.99619	0.668361
IP6K2	0.0050506	0.593	2.99523	0.422011
PLA2G15	0.0050584	0.593	-2.99464	-0.557839
VWA5A	0.0050648	0.593	2.99415	0.663775
WIPF2	0.0050918	0.593	2.9921	0.432502
H2AFJ	0.0051473	0.593	2.98791	0.517066
RALGAPA1	0.0052007	0.593	2.98393	0.446891
CALD1	0.0052177	0.593	-2.98267	-1.2961
HAUS3	0.0052269	0.593	2.98199	0.465688
ZKSCAN7	0.0052532	0.593	2.98004	0.507497
RPP25	0.005286	0.593	-2.97764	-0.625896
CAPZB	0.0053003	0.593	-2.9766	-0.562627
GFOD2	0.0053023	0.593	2.97645	0.553224
SCAF8	0.005303	0.593	2.9764	0.421912
STK24	0.0053221	0.593	2.97501	0.439111
CXCL10	0.0053306	0.593	-2.97439	-0.986605
CEP135	0.0053318	0.593	2.9743	0.555652
ACTR1B	0.0053322	0.593	2.97427	0.314746
PTPDC1	0.005393	0.593	2.96989	0.696684
TBC1D19	0.0053972	0.593	2.96959	0.43433
ZNF532	0.0054101	0.593	2.96866	0.608489
C19orf24	0.0054105	0.593	-2.96863	-0.51155
ZNF532	0.0054529	0.593	2.96561	0.466219
RAPGEF6	0.0054821	0.593	2.96354	0.606201
C12orf76	0.0054858	0.593	2.96327	0.516872
ZNF549	0.0054861	0.593	2.96325	0.458691
NFYA	0.0054895	0.593	2.96302	0.413445
RBMXL1	0.0054998	0.593	2.96229	0.448298
FSTL3	0.0055035	0.593	-2.96203	-0.659107
C1QB	0.0055102	0.593	-2.96155	-0.891768
FAM184A	0.0055187	0.593	2.96096	0.60715
USP37	0.0055337	0.593	2.95991	0.491305
ABCA5	0.005598	0.593	2.95542	1.21803
RRBP1	0.0056293	0.593	-2.95326	-0.806472
TPM4	0.0056569	0.593	-2.95136	-1.07483
GADL1	0.0056587	0.593	2.95124	0.684378
NAPB	0.0056996	0.593	2.94844	0.479276
IGFBP4	0.0057017	0.593	-2.9483	-0.911688
CBS	0.0057065	0.593	-2.94797	-0.751354
OSMR	0.0057263	0.593	-2.94663	-0.509152
KIZ	0.0057359	0.593	2.94598	1.18341
ZNF69	0.0057384	0.593	2.94581	0.390827
ZNF507	0.005792	0.593	2.94219	0.500351
SLCO2B1	0.0058217	0.593	-2.9402	-0.704555
CDC42	0.0058374	0.593	-2.93915	-0.848472
DCK	0.005839	0.593	2.93905	0.69369
NXPE3	0.0058479	0.593	2.93845	0.335199
MRPL20	0.0058778	0.593	-2.93647	-0.715252
RCOR3	0.005895	0.593	2.93534	0.469782
PWWP2A	0.0059187	0.593	2.93377	0.420948
NF1	0.0059243	0.593	2.9334	0.667536
TMPO	0.0059595	0.593	2.9311	0.431424
RAB33B	0.005973	0.593	2.93022	0.463525
SYNCRIP	0.0059829	0.593	-2.92957	-0.820611
AK1	0.0059887	0.593	-2.92919	-0.698858
CCDC66	0.0060102	0.593	2.9278	0.462134
KCNJ2	0.0060446	0.593	2.92558	0.551664
TSR2	0.0060826	0.593	-2.92313	-0.410553
VSIG4	0.0061644	0.593	-2.91792	-0.999841
PHC1	0.0061725	0.593	2.91741	0.894097
ZNF273	0.0061811	0.593	2.91686	0.443401
PPDPF	0.0061852	0.593	-2.91661	-0.937324
ZRANB1	0.0062154	0.593	2.91471	0.350572
SART1	0.0062637	0.593	-2.91168	-0.876575
ADRBK1	0.006271	0.593	-2.91123	-0.403779
SFSWAP	0.0062759	0.593	-2.91092	-0.667034
METTL15	0.0062982	0.593	2.90954	0.902255
MYH2	0.0063104	0.593	2.90878	0.45681
MYEF2	0.0063561	0.593	2.90596	0.434183
FMR1	0.0063823	0.593	2.90435	0.601434
ZNF787	0.0064085	0.593	-2.90275	-0.430971
ABCB4	0.006424	0.593	2.9018	0.564621
HOMER3	0.0064314	0.593	-2.90135	-0.762955
SPAST	0.0064371	0.593	2.90101	0.432485
CLK4	0.0064529	0.593	2.90005	0.839819
ERMP1	0.0064573	0.593	2.89978	0.436518
MAPKAPK3	0.0065265	0.593	-2.89561	-0.482911
RMI1	0.0065315	0.593	2.8953	0.321366
IL1RN	0.0065364	0.593	-2.89501	-0.768165
WNT10A	0.0065515	0.593	2.89411	0.738638
PHLPP1	0.0065594	0.593	2.89364	0.347236
FARS2	0.00656	0.593	2.8936	0.327405
SRM	0.0065814	0.593	-2.89232	-1.08666
C12orf66	0.0065866	0.593	2.89202	0.468766
RHOG	0.0065881	0.593	-2.89192	-0.578299
MYEF2	0.0065978	0.593	2.89135	0.745271
FAM122C	0.0065984	0.593	2.89131	0.258422
FIGN	0.0066208	0.593	2.88999	0.49079
SLC1A5	0.0066369	0.593	-2.88904	-0.627483
PIK3R1	0.0066452	0.593	-2.88854	-0.496348
PACRG	0.0066641	0.593	2.88743	0.631087
FNBP1L	0.0066857	0.593	2.88616	0.515958
INSIG2	0.0066929	0.593	2.88574	0.399344
NEK6	0.0067231	0.593	-2.88398	-0.573452
TWF2	0.0067422	0.593	-2.88286	-0.479231
OTUD3	0.0067457	0.593	2.88266	0.547172
SP100	0.0067483	0.593	-2.88251	-0.799689
EYA1	0.0067586	0.593	2.88191	0.496806
GAS7	0.0067682	0.593	-2.88135	-0.639301
PSEN1	0.0067866	0.593	2.88029	0.353987
INO80D	0.0068359	0.593	2.87744	0.480669
SAMHD1	0.0068732	0.593	-2.87531	-1.05806
RPAIN	0.0068765	0.593	2.87512	0.478566
MIPOL1	0.0069051	0.593	2.87348	0.338102
ZZZ3	0.0069173	0.593	2.87279	0.532473
PRPF40A	0.0069243	0.593	2.8724	0.513436
CD86	0.006926	0.593	-2.8723	-0.623312
C18orf54	0.0069454	0.593	2.8712	0.704818
MTF2	0.0069511	0.593	2.87088	0.592479
TDRP	0.006954	0.593	2.87071	0.509281
L3MBTL4	0.0069725	0.593	2.86967	0.499619
IDH2	0.0070273	0.593	-2.86659	-0.572188
CSTF3	0.0070297	0.593	2.86646	0.445036
RAD51C	0.0070623	0.593	2.86463	0.36277
IDH2	0.0070639	0.593	-2.86454	-0.587198
COL25A1	0.0070974	0.593	2.86269	0.656901
ARRB2	0.0070985	0.593	-2.86262	-0.57398
NUDT13	0.0071389	0.593	2.86039	0.277341
COLEC11	0.0071753	0.593	-2.85838	-0.718822
ZNF609	0.0071965	0.593	2.85722	0.341266
IGFBP4	0.0072299	0.593	-2.8554	-0.348722
DUSP10	0.0072358	0.593	-2.85507	-0.425159
GLRB	0.0072446	0.593	2.8546	0.508704
DPY19L2	0.0072556	0.593	2.854	0.462336
TSPAN2	0.0072564	0.593	2.85396	0.459911
TPM4	0.0072761	0.593	-2.85289	-0.824411
RAB12	0.0072947	0.593	-2.85188	-0.813435
FAT3	0.0073455	0.593	2.84914	1.1064
SMAP2	0.007365	0.593	-2.8481	-0.715217
ACTR2	0.0073903	0.593	-2.84675	-0.753
SV2B	0.0074044	0.593	2.84599	0.53552
RRP12	0.007421	0.593	-2.8451	-0.45652
ZDBF2	0.0074232	0.593	2.84499	0.507187
AP2S1	0.00745	0.593	-2.84357	-0.667631
GREM1	0.0074715	0.593	-2.84243	-1.33995
LILRB5	0.0074749	0.593	-2.84225	-0.476631
RAD52	0.0074835	0.593	2.84179	0.738813
FAM161A	0.0075117	0.593	2.84031	0.453676
DDIT4L	0.0075811	0.593	2.83667	0.456741
TCTEX1D1	0.0075891	0.593	2.83626	0.505045
GRB2	0.0076314	0.593	-2.83406	-0.438294
ING5	0.0076823	0.593	2.83143	0.337823
ZDHHC17	0.0077286	0.593	2.82905	0.3687
DSTYK	0.0077303	0.593	2.82897	0.521289
METRN	0.0077405	0.593	-2.82845	-0.539774
RAD23A	0.0077483	0.593	-2.82804	-0.994802
PNPLA2	0.0077661	0.593	-2.82714	-0.60612
TGFB1	0.007768	0.593	-2.82704	-0.718248
TSPAN2	0.0078236	0.593	2.82422	0.481049
NDRG1	0.0078668	0.593	-2.82204	-0.712972
ACIN1	0.0079188	0.593	-2.81942	-0.480146
FCGR2A	0.0079209	0.593	-2.81932	-0.927589
ARHGAP19	0.0079467	0.593	2.81803	0.420419
KLHDC4	0.0079632	0.593	2.8172	0.364432
FANCL	0.0079726	0.593	2.81674	0.379263
ARGLU1	0.0080407	0.593	2.81337	0.368816
PDGFA	0.0080875	0.593	-2.81106	-0.454081
TMPO	0.008115	0.593	2.80971	0.416863
TOP1	0.0081757	0.593	-2.80675	-1.53535
METTL20	0.00821	0.593	2.80509	0.506412
STOX1	0.0082312	0.593	2.80406	0.570505
EPG5	0.0082401	0.593	2.80364	0.483013
ATP6AP1L	0.0082613	0.593	2.80262	0.418257
METTL20	0.0083503	0.593	2.79835	0.445691
ETV1	0.0083666	0.593	2.79758	0.541103
PERP	0.0084146	0.593	2.7953	0.491896
HERC1	0.0084288	0.593	2.79463	0.351771
FAF1	0.0084958	0.593	2.79148	0.449515
SLC25A21	0.0084958	0.593	2.79148	0.283751
GAN	0.0085196	0.593	2.79036	0.688648
LRRC37B	0.0085263	0.593	2.79005	0.373301
CORO1C	0.0085466	0.593	-2.7891	-0.5274
DUSP10	0.0085495	0.593	-2.78897	-0.636254
ZNF281	0.0085543	0.593	2.78874	0.475399
CPEB2	0.0085624	0.593	2.78836	0.542352
ZXDC	0.0085702	0.593	2.788	0.365214
ZNF223	0.0085928	0.593	2.78695	0.650304
AMACR	0.0085941	0.593	2.78689	0.458759
RPP30	0.0086295	0.593	2.78525	0.437719
ADPRM	0.0086702	0.593	2.78338	0.304757
HIRA	0.008695	0.593	-2.78224	-0.377472
SLC37A4	0.0087006	0.593	2.78198	0.301098
ZNF292	0.0087112	0.593	2.78149	0.491933
MBD3	0.0087158	0.593	-2.78129	-0.752308
CAPS2	0.0087244	0.593	2.78089	0.569429
PDGFA	0.0087288	0.593	-2.78069	-0.647323
RGS22	0.0087447	0.593	2.77996	0.427427
CYP4Z1	0.0087553	0.593	2.77948	0.772694
SZRD1	0.0087776	0.593	-2.77846	-0.383486
SEC24A	0.0087788	0.593	2.77841	0.437917
CALD1	0.0087981	0.593	-2.77754	-1.0223
CD163	0.0088001	0.593	-2.77744	-1.06673
OVOS	0.0088036	0.593	2.77729	0.483417
TNNT1	0.0088081	0.593	2.77708	0.930185
NEMP1	0.0088732	0.593	2.77414	0.543374
PGAP2	0.0088911	0.593	2.77334	0.350433
ARRB2	0.0088998	0.593	-2.77294	-0.720301
WDR20	0.0089117	0.593	2.77241	0.40798
CEP152	0.0089427	0.593	2.77102	0.478135
ABCB1	0.0089571	0.593	2.77038	0.76884
DEFB121	0.0089586	0.593	2.77031	0.544767
IGF1R	0.0090055	0.593	2.76823	0.456383
GTF3C3	0.0090308	0.593	2.7671	0.322726
MB21D1	0.0090349	0.593	-2.76692	-0.225994
DEF8	0.0090723	0.593	-2.76527	-0.399632
SLC14A1	0.0090921	0.593	2.7644	0.670059
NFX1	0.0090932	0.593	2.76435	0.289564
VSIG4	0.0090982	0.593	-2.76413	-1.01747
MAPT	0.0091067	0.593	2.76376	0.521855
RCN3	0.0091072	0.593	-2.76373	-0.633795
TMX3	0.0091547	0.593	2.76165	0.57424
CASC1	0.0091725	0.593	2.76087	0.253564
BTAF1	0.0091992	0.593	2.75971	0.57607
HIST1H1E	0.0092031	0.593	-2.75954	-0.350792
IDH2	0.0092047	0.593	-2.75947	-0.502973
CDKAL1	0.0092055	0.593	2.75944	0.566098
ARHGAP5	0.0092133	0.593	2.7591	0.582045
---	0.0092451	0.593	2.75772	0.425351
FCGR2A	0.0092517	0.593	-2.75743	-0.709313
PIGM	0.0092733	0.593	2.7565	0.301965
ATL2	0.0093157	0.593	2.75467	0.394904
RORB	0.0093412	0.593	2.75357	0.688759
SMIM10	0.0093457	0.593	-2.75338	-1.1192
ZNF586	0.0093855	0.593	2.75168	0.246809
IGFBP4	0.0094136	0.593	-2.75048	-0.67866
GOLPH3L	0.0094167	0.593	2.75034	0.295962
ZNF618	0.0094197	0.593	2.75022	0.356658
TTC9	0.0094213	0.593	2.75015	0.679908
KIAA1456	0.0094227	0.593	2.75009	0.442029
UPP1	0.0094249	0.593	-2.74999	-0.58819
RBM12B	0.0094279	0.593	2.74987	0.501028
ZNF248	0.009436	0.593	2.74952	0.46868
KLHL32	0.0094506	0.593	2.74891	0.410801
PPAN	0.0094509	0.593	-2.74889	-0.588444
ANKEF1	0.0094556	0.593	2.74869	0.407422
RFC5	0.0094678	0.593	2.74817	0.392949
SEC16B	0.0094691	0.593	2.74812	0.403516
LOC441155	0.0094833	0.593	-2.74752	-0.790874
LLPH	0.0095405	0.593	-2.7451	-0.405484
ZNF285	0.0095555	0.593	2.74447	0.525453
HS2ST1	0.0095801	0.593	2.74344	0.409307
C3orf17	0.0095825	0.593	2.74334	0.431132
KIAA1958	0.0095873	0.593	2.74314	0.533355
ZNF833P	0.00959	0.593	2.74303	0.259381
ACTN1	0.0096085	0.593	-2.74225	-0.811729
FAM169A	0.0096172	0.593	2.74189	0.508536
PTPRS	0.0096406	0.593	-2.74091	-0.70742
VANGL1	0.009692	0.593	2.73878	0.365952
TMEM91	0.0096946	0.593	-2.73867	-0.323703
C1QTNF1	0.0097399	0.593	-2.73679	-0.529074
RIMS2	0.0097661	0.593	2.73571	0.652755
FAM98B	0.0097951	0.593	-2.73452	-0.556582
MTERF4	0.0098055	0.593	2.7341	0.391878
SON	0.0098099	0.593	2.73392	0.436435
METTL20	0.0098224	0.593	2.7334	0.381692
NEK6	0.0098642	0.593	-2.73169	-0.60335
RNF38	0.0098925	0.593	2.73054	0.408281
THEMIS2	0.0099076	0.593	-2.72993	-0.448124
LOC100507412	0.0099381	0.593	-2.72869	-0.54192
DDX17	0.0099424	0.593	-2.72852	-0.534713
SNRPG	0.0099461	0.593	2.72837	0.734217
NDUFAF7	0.0100162	0.593	2.72554	0.389449
OR4P4	0.0100855	0.593	2.72276	0.616317
ZNF483	0.0100917	0.593	2.72251	0.478223
GPR89A	0.0100951	0.593	2.72237	0.440622
ZNF106	0.0101148	0.593	-2.72159	-0.963631
ATRX	0.0101188	0.593	-2.72143	-0.892971
ZNF844	0.0101212	0.593	2.72134	0.332968
CALD1	0.0101335	0.593	-2.72085	-1.02147
NFATC4	0.0101412	0.593	-2.72054	-0.502939
DDIT4	0.0101649	0.593	-2.7196	-1.24037
MYCT1	0.0101742	0.593	2.71923	0.587763
CTAGE4	0.0101852	0.593	2.71879	0.496015
XPO4	0.0102264	0.593	2.71717	0.448392
FBXL20	0.0102498	0.593	2.71624	0.289941
CEP97	0.0102747	0.593	2.71527	0.515365
HN1	0.0102921	0.593	-2.71458	-0.73541
SEC23IP	0.010304	0.593	-2.71412	-0.568739
SAMSN1	0.0103147	0.593	-2.7137	-0.696709
FRY	0.0103214	0.593	2.71344	0.463467
OR12D3	0.0103298	0.593	2.71311	0.555683
BPTF	0.0103359	0.593	2.71287	0.41125
TPM4	0.0103739	0.593	-2.71139	-1.31494
HHIP	0.0103812	0.593	2.7111	0.581094
APH1B	0.0103833	0.593	2.71102	0.448876
ZNF347	0.0103906	0.593	2.71074	0.351637
ANKRD26	0.0103964	0.593	2.71051	0.688367
ZNF587	0.010421	0.593	2.70956	0.484809
PITX2	0.0104707	0.593	2.70763	0.724519
HP1BP3	0.0104841	0.593	-2.70712	-1.24444
C14orf28	0.0104845	0.593	2.7071	0.49848
ZNF606	0.010514	0.593	2.70597	0.326377
AMD1	0.0105199	0.593	-2.70574	-0.644028
ZFP28	0.0105311	0.593	2.70531	0.400789
EHD1	0.0105355	0.593	-2.70514	-0.623377
EIF4E2	0.0105455	0.593	-2.70476	-0.312812
TNFSF4	0.0105501	0.593	2.70458	0.517164
ZFHX4	0.0105618	0.593	2.70413	0.504806
AGPAT3	0.0105851	0.593	2.70324	0.384655
IER5L	0.0105894	0.593	-2.70308	-0.580783
DCUN1D2	0.0106017	0.593	2.70261	0.310678
PIK3R1	0.0106214	0.593	-2.70186	-0.77157
CYP3A4	0.010622	0.593	2.70183	0.396912
PPP2R1A	0.0106534	0.593	-2.70064	-0.654516
MAZ	0.0106545	0.593	-2.7006	-0.617897
USF2	0.0106557	0.593	-2.70055	-0.46895
MDM1	0.0106695	0.593	2.70003	0.672112
CEP162	0.0106774	0.593	2.69973	0.390598
---	0.0106776	0.593	2.69972	0.319227
SGTA	0.0106957	0.593	-2.69904	-0.282141
IGKC	0.0107	0.593	-2.69888	-0.458451
PPP4R2	0.0107124	0.593	-2.6984	-0.699429
AMACR	0.0107201	0.593	2.69811	0.278408
GPALPP1	0.0107702	0.593	2.69623	0.636349
CNN2	0.0107715	0.593	-2.69618	-0.66075
TRIO	0.0107902	0.593	-2.69548	-0.551677
FBLN5	0.0108176	0.593	-2.69445	-0.822378
TNIP1	0.0108285	0.593	-2.69404	-0.730138
RBM48	0.0108716	0.593	2.69243	0.357468
DEK	0.0108777	0.593	-2.6922	-0.588723
TBXAS1	0.0108779	0.593	-2.6922	-0.374006
ZNF365	0.0108936	0.593	2.69161	0.777058
HOXC6	0.0109019	0.593	2.6913	0.856031
FGFR2	0.0109161	0.593	2.69077	0.388455
RAB11FIP4	0.0109274	0.593	2.69036	0.613765
CYP2U1	0.0109301	0.593	2.69026	0.441123
TWF2	0.0109961	0.593	-2.68782	-0.585534
GNAI2	0.0110351	0.593	-2.68638	-1.21202
KDM4C	0.0110502	0.593	2.68583	0.353395
ARRB2	0.0110784	0.593	-2.68479	-0.633063
GOLGA8A	0.0110874	0.593	2.68446	0.785376
TNN	0.0110966	0.593	2.68413	0.712152
WDR27	0.0111341	0.593	2.68276	0.528051
ZXDC	0.011144	0.593	2.6824	0.383346
SNRNP48	0.0111663	0.593	2.68158	0.28475
COPE	0.011172	0.593	-2.68138	-0.73028
MET	0.0112084	0.593	2.68006	0.390072
USP37	0.0112159	0.593	2.67978	0.428713
KDM3B	0.011242	0.593	2.67884	0.32197
DOCK2	0.0112444	0.593	2.67875	0.509014
PLEKHM2	0.0112459	0.593	-2.6787	-0.51842
TAGAP	0.0113231	0.593	2.67592	0.511532
KAT7	0.0113232	0.593	2.67592	0.266045
RPL37A	0.0113465	0.593	2.67508	0.495212
E2F7	0.0113764	0.593	2.67401	0.950507
MT1G	0.0113969	0.593	-2.67328	-1.68399
LRRC3	0.0114075	0.593	2.6729	0.332808
LOC100130428	0.0114276	0.593	2.67219	0.266404
CCDC7	0.0114316	0.593	2.67204	0.556605
CTAGE5	0.0114582	0.593	2.6711	0.70783
C9orf16	0.0114841	0.593	-2.67018	-0.672055
GSTM4	0.0115041	0.593	2.66947	0.314759
BICD1	0.0115199	0.593	2.66891	0.787603
NFE2L3	0.0115444	0.593	2.66805	0.351846
NPL	0.0115686	0.593	-2.6672	-0.761529
DKK2	0.0115797	0.593	2.66681	0.642232
TNNT1	0.0115821	0.593	2.66672	0.856432
MR1	0.011594	0.593	-2.6663	-0.263058
AMACR	0.0116011	0.593	2.66605	0.369455
RGMB	0.011629	0.593	2.66508	0.554601
NCBP2	0.0116351	0.593	-2.66486	-0.424776
PHF21A	0.0116408	0.593	-2.66466	-0.429853
CCDC7	0.0116463	0.593	2.66447	0.619381
CBLN1	0.0116648	0.593	2.66383	0.478201
SAMHD1	0.0116748	0.593	-2.66348	-0.524854
GABPA	0.0116992	0.593	2.66262	0.54417
MAP7	0.0117136	0.593	2.66212	0.3667
ZNF148	0.0117189	0.593	2.66194	0.57518
COL4A6	0.0117321	0.593	2.66148	0.553897
ZNF626	0.0117367	0.593	2.66132	0.547437
CLIC5	0.0117528	0.593	2.66076	0.596379
CKAP2	0.0117629	0.593	2.66041	0.567632
HDGF	0.0117664	0.593	-2.66029	-0.549519
MCOLN3	0.0117713	0.593	2.66012	0.956888
YAF2	0.0117897	0.593	2.65948	0.695709
CCDC88C	0.0118179	0.593	2.65851	0.689629
CD14	0.0118321	0.593	-2.65802	-1.35286
PALLD	0.011847	0.593	-2.65751	-0.939805
PCDHB6	0.0118646	0.593	2.6569	0.391121
IL6ST	0.0118725	0.593	-2.65663	-0.889849
CARF	0.0118804	0.593	2.65636	0.469206
REPS1	0.0118959	0.593	2.65583	0.49223
ZCCHC24	0.0119002	0.593	-2.65568	-0.521584
ACTR2	0.0119055	0.593	-2.6555	-0.977368
ARHGEF26	0.0119253	0.593	2.65482	0.272245
ZNF833P	0.0119438	0.593	2.65419	0.309985
MT1M	0.0119787	0.593	-2.653	-1.45794
ACTN1	0.012022	0.593	-2.65153	-0.946282
ANKS1B	0.0120476	0.593	2.65066	0.349017
MAP1LC3C	0.0120821	0.593	2.64949	0.486359
ZSCAN30	0.0120903	0.593	2.64921	0.388995
RPS3A	0.012092	0.593	2.64916	0.379471
CUEDC1	0.012108	0.593	-2.64861	-0.517855
NANS	0.0121254	0.593	-2.64803	-0.763883
NAA16	0.0121405	0.593	2.64752	0.338402
DBNL	0.0121605	0.593	-2.64685	-0.54584
ESRP2	0.0121814	0.593	2.64615	0.479771
TDG	0.0122076	0.593	2.64527	0.493144
USP36	0.012226	0.593	-2.64466	-0.541018
NDUFS2	0.012237	0.593	2.64428	0.523694
SLC4A4	0.0122459	0.593	2.64399	0.481938
PACRGL	0.0122565	0.593	2.64364	0.36748
NCF2	0.0122659	0.593	-2.64332	-1.01783
TDRD1	0.012269	0.593	2.64322	0.550801
DDR2	0.0122965	0.593	2.6423	0.929741
ISL1	0.012302	0.593	2.64212	0.573358
ARL4A	0.012308	0.593	-2.64192	-0.41498
NOX4	0.0123219	0.593	2.64146	0.548226
SAMD4A	0.0123225	0.593	-2.64144	-0.354994
PHF8	0.0123653	0.593	2.64002	0.375868
UGT8	0.0123747	0.593	2.63971	0.876347
TMEM8B	0.0123885	0.593	2.63925	0.530338
KMT2E	0.0123969	0.593	2.63898	0.768225
PGAP1	0.0123989	0.593	2.63891	0.4284
ZDHHC23	0.0124154	0.593	2.63837	0.413585
PIGC	0.0124313	0.593	2.63784	0.316011
COPE	0.0124351	0.593	-2.63772	-0.736651
LARP7	0.0124772	0.593	-2.63634	-0.42646
TSPYL6	0.0124827	0.593	2.63615	0.620769
HOMER3	0.0125067	0.593	-2.63537	-0.501332
OAF	0.0125608	0.593	-2.6336	-0.56134
SLC6A11	0.0125689	0.593	2.63334	0.558586
DUSP19	0.0125731	0.593	2.6332	0.436245
DBNL	0.0125855	0.593	-2.6328	-0.504093
WARS	0.0125984	0.593	-2.63238	-0.64006
CNNM3	0.0126078	0.593	2.63207	0.374262
TAF1B	0.0126145	0.593	-2.63185	-0.297402
CNTLN	0.0127025	0.593	2.62901	0.423079
EPB41L5	0.0127285	0.593	2.62817	0.480095
PCDH17	0.0127306	0.593	2.6281	0.40008
ENTPD3	0.0127338	0.593	2.62799	0.588332
METRN	0.0127345	0.593	-2.62797	-0.483852
AIF1	0.0127565	0.593	-2.62727	-0.914554
PKM	0.0127612	0.593	-2.62712	-0.573462
EGFR	0.0127747	0.593	2.62668	0.292539
CCDC80	0.0128758	0.593	-2.62345	-1.49433
CDON	0.0128841	0.593	2.62318	0.60233
NSUN6	0.0128909	0.593	2.62297	0.387911
SPDYE1	0.0129063	0.593	2.62248	1.46488
C5orf42	0.0129157	0.593	2.62218	0.461861
FAM133B	0.0129268	0.593	2.62182	0.516988
MTMR3	0.0129274	0.593	2.62181	0.341366
MYH11	0.0129409	0.593	-2.62138	-0.388878
SCN3A	0.0129546	0.593	2.62094	0.653641
MAP3K1	0.0129688	0.593	2.62049	0.56212
HCG8	0.0129917	0.593	2.61977	0.504898
LAMA3	0.0130008	0.593	2.61948	0.441388
SERTAD4	0.0130137	0.593	2.61907	0.593204
NBPF8	0.0130278	0.593	2.61863	0.482735
MRPS17	0.0130288	0.593	-2.6186	-0.277309
ARL17A	0.0130523	0.593	2.61786	0.586008
LRP4	0.0130711	0.593	2.61727	0.36614
CD14	0.0130994	0.593	-2.61638	-1.15312
ST7L	0.0131016	0.593	2.61631	0.335875
LOC105376798	0.0131067	0.593	2.61615	0.409868
AGMO	0.0131538	0.593	2.61467	0.481678
TAT	0.0131668	0.593	2.61427	0.313131
RNF220	0.0131672	0.593	-2.61426	-0.346159
NEDD4L	0.013182	0.593	2.6138	0.415935
DBNL	0.0132148	0.593	-2.61277	-0.313599
HM13	0.0132276	0.593	-2.61237	-0.370306
ZYX	0.0132417	0.593	-2.61194	-0.498346
TUSC2	0.0132419	0.593	-2.61193	-0.619015
MYO7A	0.0132678	0.593	-2.61113	-0.649399
---	0.0132682	0.593	-2.61111	-1.39038
ADGRG6	0.0132699	0.593	2.61106	0.828779
MAP3K7CL	0.013272	0.593	2.611	0.441221
COL6A2	0.0132856	0.593	-2.61058	-1.00465
PGD	0.0132983	0.593	-2.61018	-0.783571
PDCD2	0.0133139	0.593	2.6097	0.372266
ABCB1	0.0133217	0.593	2.60946	0.441038
ZBTB46	0.0133522	0.593	2.60852	0.363059
COPE	0.0133791	0.593	-2.60769	-0.630256
SLC50A1	0.013384	0.593	-2.60754	-0.436229
ITGA5	0.0134105	0.593	-2.60672	-0.476156
ETV1	0.0134391	0.593	2.60585	0.603698
CD68	0.0134504	0.593	-2.6055	-0.793153
GRM5	0.0134963	0.593	2.6041	0.628049
AJUBA	0.0135135	0.593	2.60357	0.340974
B3GALT1	0.0135229	0.593	2.60329	0.539182
ZNF208	0.0135237	0.593	2.60326	0.80175
RHOG	0.0135366	0.593	-2.60287	-0.559442
PHKA1	0.013538	0.593	2.60283	0.348079
MT1M	0.0135473	0.593	-2.60255	-1.34473
OSGIN2	0.0136033	0.593	2.60085	0.456918
RASSF4	0.013616	0.593	-2.60046	-0.805038
TASP1	0.0136213	0.593	2.6003	0.329022
PTH2R	0.013646	0.593	2.59956	0.498036
DIO3	0.0136461	0.593	-2.59955	-0.488647
NASP	0.0136743	0.593	2.5987	0.545852
SLITRK4	0.0137011	0.593	2.59789	0.909529
FST	0.0137068	0.593	2.59772	0.431328
EIF4G1	0.0137698	0.593	-2.59583	-0.716968
FAN1	0.0137855	0.593	2.59536	0.34995
RAB31	0.0137885	0.593	-2.59527	-0.640714
CBWD1	0.0138064	0.593	2.59474	0.986565
GPATCH4	0.0138451	0.593	-2.59358	-0.681054
UPF1	0.0138638	0.593	-2.59302	-0.528387
CDC42	0.0138784	0.593	-2.59259	-0.680477
TNIP1	0.0138835	0.593	-2.59244	-0.578617
KCTD12	0.0138962	0.593	-2.59206	-0.974803
KHDC1	0.0139157	0.593	2.59148	0.352669
VSNL1	0.013923	0.593	2.59127	0.665952
METRNL	0.0139238	0.593	-2.59124	-0.827203
MLLT3	0.0139335	0.593	2.59095	0.437663
ACTN1	0.0139493	0.593	-2.59049	-0.978582
BCAS1	0.0139506	0.593	2.59045	0.521169
ARL3	0.013964	0.593	2.59005	0.529366
ZADH2	0.0139688	0.593	2.58991	0.35309
ST6GALNAC6	0.0140201	0.593	-2.5884	-0.784518
PARD3	0.0140303	0.593	2.5881	0.263749
TRMT44	0.0140362	0.593	2.58792	0.406899
HUWE1	0.0140689	0.593	2.58696	0.30283
NF1	0.0140733	0.593	2.58683	0.402739
SUMO3	0.0140791	0.593	-2.58666	-1.13491
CTSA	0.0140969	0.593	-2.58614	-0.480548
ZNF134	0.0141072	0.593	2.58584	0.26584
RAB11FIP4	0.0141214	0.593	2.58542	0.387807
ADAP2	0.0141236	0.593	-2.58536	-0.679774
ZNF507	0.0141985	0.593	2.58317	0.260356
PTPRE	0.0142054	0.593	-2.58297	-0.628522
APPBP2	0.0142098	0.593	2.58284	0.258035
ADD1	0.0142099	0.593	-2.58284	-0.458187
ZNF273	0.0142101	0.593	2.58283	0.292824
SNORA72	0.0142126	0.593	2.58276	0.428612
TXNRD1	0.0142141	0.593	-2.58272	-0.577351
TMOD1	0.0142146	0.593	2.5827	0.5099
SMS	0.0142155	0.593	-2.58268	-0.494713
FAM195B	0.014231	0.593	-2.58223	-0.314489
SAFB2	0.0142458	0.593	-2.5818	-0.513046
GTF3C6	0.0142466	0.593	-2.58177	-0.876046
PCDHA1	0.0142575	0.593	2.58146	0.583261																															PCDHA7			PCDHA8			PCDHA9			PCDHAC1			PCDHAC2
TMEM246	0.0142691	0.593	2.58112	0.507909
RICTOR	0.0142755	0.593	2.58094	0.471733
CTCFL	0.0142797	0.593	2.58081	0.448653
RIC3	0.0143001	0.593	2.58022	0.500616
RSF1	0.0143001	0.593	-2.58022	-0.662084
MAFB	0.0143164	0.593	-2.57975	-0.854741
LRRC58	0.0143185	0.593	-2.57969	-0.575693
SLC25A14	0.0143449	0.593	2.57893	0.297226
ZNF540	0.0143672	0.593	2.57829	0.349633
KLHDC3	0.0143813	0.593	-2.57788	-0.332386
MTHFD2	0.0143885	0.593	-2.57767	-1.0773
CSNK1D	0.0144286	0.593	-2.57652	-0.522161
PDLIM5	0.0144323	0.593	2.57641	0.370523
NUFIP2	0.0144491	0.593	-2.57593	-0.440562
FBXO6	0.0144539	0.593	-2.5758	-0.38902
MEX3B	0.0144894	0.593	2.57478	0.345317
APOL1	0.0145043	0.593	-2.57435	-0.986868
INF2	0.0145061	0.593	-2.5743	-0.371168
MB21D2	0.0145279	0.593	2.57368	0.435586
RAD51AP2	0.0145438	0.593	2.57323	0.426135
ACTN1	0.0145667	0.593	-2.57257	-0.898048
MT2A	0.0145925	0.593	-2.57184	-0.983209
TRMT10C	0.0145926	0.593	-2.57184	-0.464897
GRAMD3	0.0145977	0.593	2.57169	0.666343
TAF6L	0.0146338	0.593	-2.57067	-0.431266
THSD7B	0.0146387	0.593	2.57053	0.708529
LILRB1	0.0146612	0.593	-2.56989	-0.720862
CSF1R	0.0146659	0.593	-2.56976	-0.531402
GRIN3A	0.0146791	0.593	2.56939	0.521634
TRMT1L	0.0146808	0.593	2.56934	0.366396
P4HA3	0.014689	0.593	2.56911	0.441217
TLK2	0.014715	0.593	2.56838	0.454577
MRPS25	0.0147431	0.593	-2.56759	-0.555685
EYA1	0.014779	0.593	2.56658	0.552794
MTHFD2	0.0148044	0.593	-2.56586	-0.678423
MAPK1	0.014833	0.593	-2.56506	-0.382677
CDC42	0.0148441	0.593	-2.56475	-0.639666
SLC25A42	0.014874	0.593	2.56392	0.435062
GRAMD1C	0.0149022	0.593	2.56313	0.508275
RAB31	0.014929	0.593	-2.56239	-1.12746
GDAP1	0.0149483	0.593	2.56185	0.492062
SLC9A2	0.014963	0.593	2.56144	0.856752
NUDT3	0.0149918	0.593	-2.56064	-0.889461
CACTIN	0.0150331	0.593	-2.5595	-0.482301
DST	0.0150423	0.593	2.55925	0.517342
UQCC2	0.0150472	0.593	-2.55911	-0.581531
PLIN3	0.0150636	0.593	-2.55866	-0.731875
CCDC169-SOHLH2	0.015078	0.593	2.55826	0.410175
EPHA2	0.0150984	0.593	2.5577	0.391573
TCERG1	0.0151134	0.593	-2.55729	-0.699841
ARPC1B	0.0151141	0.593	-2.55727	-1.08666
PTAR1	0.0151365	0.593	2.55665	0.464193
CXADR	0.0151489	0.593	2.55631	0.930549
EPG5	0.0151779	0.593	2.55552	0.27066
HPRT1	0.0152023	0.593	-2.55485	-0.858277
BLOC1S6	0.0152055	0.593	-2.55476	-0.624478
NPNT	0.0152263	0.593	2.55419	0.486509
LOC100287934	0.0152498	0.593	2.55355	0.54591
CHMP1A	0.0152503	0.593	-2.55354	-0.460125
CCDC122	0.0152926	0.593	2.55239	0.24096
CADM1	0.0152942	0.593	2.55234	0.412692
ZNF200	0.0153119	0.593	2.55186	0.439517
ROBO2	0.0153239	0.593	2.55154	0.329383
ZNF615	0.0153306	0.593	2.55136	0.324792
LOC101928162	0.0153395	0.593	2.55111	0.605656
INTS6	0.0153431	0.593	2.55102	0.358693
SNX12	0.0153847	0.593	-2.54989	-0.379069
ANKRD37	0.0153885	0.593	2.54979	0.337208
RALGAPA1	0.0153982	0.593	2.54952	0.456991
EPPK1	0.0154092	0.593	2.54923	0.75095
ZNF300	0.0154209	0.593	2.54891	0.274964
BBS9	0.015464	0.593	2.54775	0.455348
USP15	0.0154747	0.593	-2.54746	-0.395249
MTMR14	0.0154866	0.593	-2.54714	-0.421866
BORA	0.0155027	0.593	2.54671	0.397347
NCF4	0.0155145	0.593	-2.54639	-0.801416
ZNF841	0.015517	0.593	2.54633	0.235787
MACROD2	0.0155252	0.593	2.5461	0.477713
ANKRD16	0.0155267	0.593	2.54607	0.335585
SART3	0.015531	0.593	2.54595	0.397129
ASPM	0.0155342	0.593	2.54586	0.815028
---	0.0155358	0.593	-2.54582	-1.11552
SSBP2	0.0155608	0.593	2.54515	0.400467
AGTPBP1	0.015571	0.593	2.54488	0.449544
C5orf45	0.0155721	0.593	2.54485	0.348135
MMP19	0.0155876	0.593	-2.54444	-0.867542
UBA6	0.0155939	0.593	2.54426	0.421611
IL6ST	0.0156084	0.593	-2.54388	-1.00993
STX17	0.0156146	0.593	2.54371	0.41477
SCAMP1	0.0156314	0.593	2.54326	0.315401
FMO5	0.0156478	0.593	2.54283	0.418187
KMT2D	0.0156801	0.593	2.54197	0.279288
ZNF484	0.0156902	0.593	2.5417	0.359373
YWHAE	0.0157029	0.593	-2.54136	-0.861629
CCDC158	0.0157123	0.593	2.54111	0.493413
OCLN	0.015714	0.593	2.54107	0.484393
BTBD3	0.0157648	0.593	2.53972	0.457462
NKAIN2	0.0157875	0.593	2.53912	0.679375
LILRB5	0.0157956	0.593	-2.53891	-0.473182
PARP14	0.015801	0.593	-2.53877	-0.39959
INTS6	0.0158057	0.593	2.53864	0.771801
LOC102724993	0.015813	0.593	-2.53845	-0.350474
SGPL1	0.0158176	0.593	2.53833	0.350195
GOLGA8DP	0.0158357	0.593	2.53785	1.1123
GPATCH4	0.0158591	0.593	-2.53723	-0.553235
RALBP1	0.0158611	0.593	-2.53718	-0.71789
SSBP4	0.0158653	0.593	-2.53707	-0.37571
ZFC3H1	0.0158685	0.593	2.53699	0.538945
FECH	0.0158816	0.593	2.53665	0.460347
GBP1	0.0158826	0.593	-2.53662	-0.759562
ZFR	0.0158998	0.593	-2.53617	-0.939063
TTC33	0.0159039	0.593	2.53606	0.267412
GDF9	0.0159056	0.593	2.53601	0.456091
IAPP	0.0159228	0.593	2.53556	0.622148
RAB11FIP1	0.0159276	0.593	2.53544	0.282263
MIER1	0.0159333	0.593	-2.53529	-0.373756
OGFOD1	0.0159862	0.593	-2.53391	-0.408927
USF2	0.0159922	0.593	-2.53375	-0.715639
MACROD2	0.0160069	0.593	2.53336	0.268451
FLNA	0.0160188	0.593	-2.53305	-0.633734
ALPK1	0.0160331	0.593	2.53268	0.554823
FDX1	0.0160541	0.593	-2.53213	-0.440471
GTF2H4	0.0160612	0.593	2.53195	0.253536
MTHFD2	0.0160694	0.593	-2.53174	-0.745277
NFIC	0.0160745	0.593	-2.53161	-0.782285
KMT2A	0.0160857	0.593	2.53131	0.592109
DHX35	0.0160868	0.593	2.53128	0.412213
PRPF4B	0.016088	0.593	2.53125	0.382361
C19orf12	0.0160978	0.593	-2.531	-0.892806
NAA15	0.0161378	0.593	-2.52996	-1.13292
GNAI2	0.0161425	0.593	-2.52984	-1.06283
KLRF1	0.0162513	0.593	2.52703	0.319292
DRAP1	0.0162944	0.593	-2.52593	-0.770205
POT1	0.016304	0.593	2.52568	0.47189
CRABP2	0.0163156	0.593	-2.52538	-0.363619
NAPA	0.016328	0.593	-2.52507	-0.493422
SEMA3E	0.016338	0.593	2.52481	0.302806
CYTH4	0.016353	0.593	-2.52443	-0.74015
AVL9	0.0163543	0.593	2.52439	0.326047
PPP1R1C	0.0163827	0.593	2.52367	0.517623
IL6ST	0.0163913	0.593	-2.52345	-1.21032
CPNE3	0.0163963	0.593	-2.52332	-0.85049
PRKCSH	0.0164092	0.593	-2.52299	-0.254347
CLTA	0.0164448	0.593	-2.52208	-0.380531
CORO1C	0.01648	0.593	-2.52119	-0.416005
IL1R1	0.0164959	0.593	-2.52078	-1.00251
ATAD2B	0.0164965	0.593	2.52077	0.484514
PMS1	0.0165497	0.593	2.51942	0.267599
SLC2A4	0.0165555	0.593	2.51928	0.429926
GPLD1	0.0165617	0.593	2.51912	0.394237
TBXAS1	0.0165717	0.593	-2.51887	-0.334838
NSF	0.0166064	0.593	2.51799	0.371238
EFHD2	0.0166084	0.593	-2.51794	-0.563969
PLCB4	0.0166177	0.593	2.51771	0.552089
UBAP1	0.0166183	0.593	-2.51769	-0.603598
ZNF480	0.0166184	0.593	2.51769	0.412917
MS4A4A	0.0166188	0.593	-2.51768	-0.589059
TRIM45	0.0166265	0.593	2.51748	0.379566
PIK3R1	0.0166485	0.593	-2.51693	-1.02346
CEP41	0.0166658	0.593	2.5165	0.322417
HEY2	0.016695	0.593	2.51576	0.357481
PDPR	0.0166993	0.593	2.51565	0.542099
LRRTM4	0.0167559	0.593	2.51424	0.453063
CD3D	0.016761	0.593	2.51411	0.768082
GTF2H2	0.0167695	0.593	2.5139	0.733673
OSBPL8	0.016792	0.593	-2.51333	-0.824737
CCDC138	0.0168028	0.593	2.51306	0.428833
USP47	0.0168096	0.593	-2.5129	-0.76369
MT2A	0.016818	0.593	-2.51269	-0.324885
PLEKHG4	0.0168261	0.593	2.51248	0.409454
SMS	0.0168635	0.593	-2.51155	-0.787472
H2AFY	0.0168812	0.593	-2.51111	-0.473317
KDM5D	0.0169028	0.593	2.51058	0.840317
TGIF2	0.0169097	0.593	2.51041	0.304925
ZNF519	0.0169128	0.593	2.51033	0.293652
PANK2	0.0169437	0.593	2.50956	0.371838
SRRM2	0.0169571	0.593	-2.50923	-1.33379
AIF1	0.017009	0.593	-2.50795	-0.802036
SH3BGRL3	0.0170104	0.593	-2.50791	-0.88844
SMU1	0.0170419	0.593	2.50714	0.408009
PPIF	0.017058	0.593	-2.50674	-0.916336
TNFRSF1A	0.0170769	0.593	-2.50628	-0.415278
BAGE	0.0171024	0.593	2.50565	0.957354
METTL7A	0.0171374	0.593	-2.50479	-0.687868
IFI16	0.0171384	0.593	-2.50477	-1.14437
GYPE	0.0171483	0.593	2.50453	0.406916
CAST	0.0171552	0.593	-2.50436	-0.834706
CCDC152	0.0171629	0.593	-2.50417	-0.710311
MTL5	0.0172039	0.593	2.50317	0.491014
INSM1	0.0172137	0.593	2.50293	0.515963
FAM129C	0.0172183	0.593	2.50282	0.540367
RAB7A	0.0172216	0.593	-2.50274	-0.506767
BTBD3	0.0172241	0.593	2.50267	0.513031
RAD18	0.0172245	0.593	2.50266	0.241992
RAD23A	0.017251	0.593	-2.50202	-0.911673
PAK1IP1	0.0172663	0.593	-2.50165	-0.649889
CORO1C	0.0172928	0.593	-2.501	-0.792659
AP1S1	0.017307	0.593	-2.50066	-0.401411
MCOLN3	0.0173158	0.593	2.50044	0.648185
IBTK	0.0173179	0.593	-2.50039	-0.684707
PLCD1	0.0173258	0.593	2.5002	0.307989
FPGT-TNNI3K	0.0173554	0.593	2.49948	0.409053
HFM1	0.0173661	0.593	2.49922	0.265543
ZFAND4	0.0173837	0.593	2.4988	0.274786
GNA15	0.0173842	0.593	-2.49879	-0.47827
ZBTB5	0.0173974	0.593	2.49847	0.324551
KIAA2012	0.0174414	0.593	2.49741	0.464194
ZNF20	0.0174644	0.593	2.49685	0.296542
PKP2	0.0174657	0.593	2.49682	0.585528
GPM6B	0.0174903	0.593	2.49623	0.386557
PMPCB	0.0174904	0.593	2.49623	0.383396
MAF	0.0175155	0.593	-2.49562	-0.579977
USF2	0.0175347	0.593	-2.49516	-0.629307
SRXN1	0.0175467	0.593	-2.49487	-0.570101
UBIAD1	0.0175647	0.593	2.49444	0.34342
	0.0175877	0.593	-2.49389	-0.301246
ABLIM2	0.0175993	0.593	2.49361	0.533067
SHOX2	0.0176129	0.593	2.49329	0.392248
CDK5R1	0.0176288	0.593	2.49291	0.30026
PDIA3	0.0176811	0.593	-2.49166	-1.09801
PDGFC	0.0176842	0.593	2.49159	0.464985
LINC00473	0.0176964	0.593	2.4913	0.62662
PAAF1	0.0177186	0.593	2.49077	0.241859
CAMKK2	0.0177192	0.593	-2.49075	-0.930953
CCDC7	0.0177248	0.593	2.49062	0.533559
UBE2H	0.0177334	0.593	-2.49042	-0.882113
GCC2	0.0177418	0.593	-2.49022	-0.498736
MMS22L	0.0177492	0.593	2.49004	0.311577
HERC2	0.0177657	0.593	2.48965	0.455141
TPM4	0.0177683	0.593	-2.48959	-1.1656
VCP	0.0177775	0.593	-2.48937	-0.720391
TMEM19	0.0178383	0.593	2.48793	0.334788
ASPSCR1	0.0178387	0.593	-2.48792	-0.379448
XRN2	0.017843	0.593	-2.48782	-0.930133
PIAS3	0.0178443	0.593	2.48779	0.360364
THUMPD3	0.0178609	0.593	2.4874	0.280058
CCL8	0.0178909	0.593	-2.48669	-1.06604
PCDH8	0.0178956	0.593	2.48658	0.440244
HEY1	0.0179075	0.593	2.4863	0.542681
PNPLA6	0.0179604	0.593	-2.48506	-0.323601
ST7L	0.0179635	0.593	2.48499	0.325248
FGFR2	0.0179939	0.593	2.48427	0.342317
ATP6V0D1	0.0180069	0.593	-2.48397	-1.19255
TANC2	0.0180072	0.593	2.48396	0.462291
ZNF518A	0.0180074	0.593	2.48396	0.870087
HELQ	0.0180125	0.593	2.48384	0.317781
ZEB1-AS1	0.0180151	0.593	2.48378	0.264146
AKAP13	0.018022	0.593	-2.48362	-0.869703
POU6F1	0.0180306	0.593	2.48341	0.424909
ZNF396	0.018034	0.593	2.48333	0.492782
C16orf89	0.0180435	0.593	-2.48311	-0.681492
PCDHAC1	0.0180442	0.593	2.4831	0.449086
FAM195B	0.0180544	0.593	-2.48286	-0.562409
TRAM1L1	0.0180855	0.593	2.48213	0.531389
GAS6	0.0180864	0.593	-2.48211	-1.02974
C1orf122	0.018095	0.593	-2.48191	-0.588225
ZNF385B	0.0180994	0.593	2.48181	0.3924
ARL17A	0.0181084	0.593	2.4816	0.663158
ZCCHC17	0.018113	0.593	-2.48149	-0.517757
ZNF100	0.0181264	0.593	2.48118	0.29939
TPD52	0.0181266	0.593	2.48117	0.428786
ACTR2	0.0181364	0.593	-2.48095	-0.92426
FKBP2	0.0181423	0.593	-2.48081	-0.628273
HSPA1L	0.0181723	0.593	2.48011	0.319537
FANCE	0.0181737	0.593	2.48008	0.284849
ERAP1	0.0181781	0.593	-2.47998	-0.977851
RBM44	0.0181787	0.593	2.47996	0.350402
LOC100128775	0.0181794	0.593	2.47995	0.410348
PANK3	0.0181853	0.593	-2.47981	-0.612852
OR2L2	0.0182298	0.593	2.47878	0.602909
CENPC	0.0182659	0.593	2.47794	0.416615
COPS7A	0.0182679	0.593	-2.4779	-0.427605
MAP2K5	0.0182969	0.593	2.47723	0.407991
GRIN2A	0.0183109	0.593	2.4769	0.660948
MACROD2	0.0183177	0.593	2.47675	0.421561
OCLN	0.0183319	0.593	2.47642	0.296277
AP1B1	0.0183438	0.593	-2.47615	-0.409994
ZNF275	0.0183596	0.593	2.47578	0.332165
CGRRF1	0.018379	0.593	2.47534	0.380811
ORC3	0.0183815	0.593	2.47528	0.356165
ZNF137P	0.0183846	0.593	2.47521	0.277704
POLR3A	0.0184123	0.593	2.47457	0.324948
RAB13	0.018418	0.593	-2.47444	-1.14798
ZYX	0.0184475	0.593	-2.47377	-0.474221
F11R	0.0184516	0.593	-2.47367	-0.259057
RAB6A	0.0184825	0.593	2.47296	0.603391
SMIM15	0.0184864	0.593	-2.47288	-0.280833
SUSD1	0.0184954	0.593	-2.47267	-0.64225
ABCC9	0.018524	0.593	2.47202	0.633187
HADHA	0.0185453	0.593	-2.47153	-0.843664
NFIC	0.0185533	0.593	-2.47135	-0.607632
CALD1	0.0185863	0.593	-2.4706	-0.788331
MTTP	0.01859	0.593	2.47051	0.852899
LRRC18	0.0185959	0.593	2.47038	0.398907
LTBR	0.018602	0.593	-2.47024	-0.54899
PITPNB	0.0186083	0.593	-2.4701	-0.5766
ZNF75A	0.0186376	0.593	2.46943	0.360394
ZBTB47	0.0186421	0.593	-2.46933	-0.642284
ANO3	0.0186459	0.593	2.46924	0.612666
ABI1	0.0186561	0.593	2.46901	0.390655
GPR89A	0.0186666	0.593	2.46877	0.494155
TDRP	0.0186717	0.593	2.46866	0.471272
TRAF6	0.0187028	0.593	2.46795	0.409322
USP12	0.0187058	0.593	2.46789	0.614941
BLOC1S6	0.0187082	0.593	-2.46783	-0.483786
APOL6	0.0187111	0.593	-2.46777	-0.486243
RIC8B	0.0187112	0.593	2.46777	0.310417
ANPEP	0.0187189	0.593	-2.46759	-0.985533
SHOX2	0.0187749	0.593	2.46633	0.617628
KITLG	0.0187795	0.593	2.46622	0.309873
COLCA1	0.0188083	0.593	2.46557	0.519583
UNC5D	0.0188473	0.593	2.4647	0.746588
SNORA2C	0.0188648	0.593	2.46431	0.669158
SLCO2B1	0.0188765	0.593	-2.46404	-0.475233
PGM2L1	0.0188805	0.593	2.46395	0.301975
ZNF626	0.0189093	0.593	2.46331	0.458894
OAS1	0.0189217	0.593	-2.46303	-0.349298
FLOT1	0.0189347	0.593	-2.46274	-0.582955
HACE1	0.0189475	0.593	2.46245	0.374202
---	0.0189484	0.593	-2.46243	-1.22449
ISOC2	0.0189613	0.593	-2.46214	-0.613707
G2E3	0.0189793	0.593	2.46174	0.353726
HHIP	0.0189824	0.593	2.46167	0.386976
UTY	0.0189846	0.593	2.46163	0.542093
NUCKS1	0.0189946	0.593	-2.4614	-1.02044
RNGTT	0.0190091	0.593	2.46108	0.510243
MILR1	0.0190093	0.593	-2.46107	-0.362288
LOC100996763	0.0190164	0.593	-2.46092	-0.926948
C14orf39	0.0190243	0.593	2.46074	0.51624
NRXN3	0.0190251	0.593	2.46072	0.668782
CNKSR2	0.0190556	0.593	2.46004	0.390288
ARL2	0.0190587	0.593	-2.45997	-0.61337
HIST2H2AC	0.019065	0.593	-2.45983	-0.787035
SRSF5	0.0190663	0.593	2.45981	0.744187
PAFAH1B1	0.0190701	0.593	-2.45972	-0.97289
ANXA1	0.0190733	0.593	2.45965	0.865164
RICTOR	0.0190946	0.593	2.45918	0.386177
MDM1	0.0190961	0.593	2.45914	0.326484
ARFGEF1	0.0191173	0.593	2.45867	0.383537
LTV1	0.0191283	0.593	-2.45843	-0.785896
MYO10	0.0191369	0.593	-2.45824	-0.68049
RBM11	0.0191522	0.593	2.4579	0.492536
NAPB	0.0191564	0.593	2.45781	0.65421
PSMD2	0.0192658	0.593	-2.45539	-0.750452
SFR1	0.019272	0.593	2.45526	0.330948
LRRK2	0.019294	0.593	2.45477	0.457791
FBXO15	0.0192976	0.593	2.45469	0.509534
TUBB7P	0.0193024	0.593	2.45459	0.395996
HIF1A	0.0193107	0.593	-2.45441	-0.751176
PKN1	0.0193196	0.593	-2.45421	-0.615897
RALGAPA1	0.0193483	0.593	2.45358	0.578322
FANCM	0.0193784	0.593	2.45292	0.302439
ACTR2	0.019394	0.593	-2.45258	-1.24025
HOXD13	0.0194328	0.593	2.45173	0.520597
STARD10	0.019447	0.593	-2.45142	-0.643135
DNAJC27	0.0194581	0.593	2.45118	0.372025
ZFP28	0.0194851	0.593	2.45059	0.516664
ARHGAP29	0.0195271	0.593	2.44968	0.433112
SZRD1	0.0195327	0.593	-2.44955	-0.80763
EDA	0.0195432	0.593	2.44933	0.339022
HSPA14	0.019545	0.593	2.44929	0.295924
C1GALT1C1L	0.0195731	0.593	2.44868	0.26855
CCDC47	0.0196045	0.593	-2.448	-0.867844
PPP2R2C	0.0196127	0.593	2.44782	0.468367
TUBB6	0.0196139	0.593	-2.44779	-0.383736
RUVBL1	0.0196299	0.593	-2.44744	-0.417003
SSX2IP	0.0196388	0.593	2.44725	0.443572
NADK	0.0196456	0.593	-2.44711	-0.401509
OR51E1	0.0196535	0.593	2.44694	0.588824
ZNF155	0.0196644	0.593	2.4467	0.37408
SHC1	0.0196728	0.593	-2.44652	-0.334269
PTGES2	0.0196743	0.593	-2.44648	-0.485663
CCDC50	0.0196916	0.593	2.44611	0.560532
HEXA	0.0197002	0.593	-2.44593	-0.644385
CCDC186	0.0197015	0.593	-2.4459	-0.854529
ZC3H14	0.0197039	0.593	2.44585	0.402329
DLG1	0.0197242	0.593	2.44541	0.393916
ZFC3H1	0.0197283	0.593	2.44532	0.850935
ZC3H8	0.019732	0.593	2.44524	0.318952
NAPB	0.0197335	0.593	2.44521	0.663722
ATL2	0.0197475	0.593	2.44491	0.404389
HNRNPR	0.0197605	0.593	2.44463	0.424889
CAMKK2	0.0197645	0.593	-2.44454	-0.678899
RDX	0.0197699	0.593	-2.44443	-0.439579
BDNF	0.0197702	0.593	2.44442	0.689865
HCN1	0.0197946	0.593	2.44389	0.919809
AK2	0.0197973	0.593	2.44384	0.293775
LRCH2	0.0198596	0.593	2.4425	0.366621
ENG	0.0198627	0.593	-2.44243	-0.483526
IGF2	0.0198699	0.593	-2.44228	-0.840683
MTUS1	0.019875	0.593	2.44217	0.463017
NEDD4L	0.0198776	0.593	2.44211	0.343154
ATG2B	0.0199446	0.593	2.44068	0.402788
ARHGAP11B	0.0199713	0.593	2.44011	0.496615
SETBP1	0.0200107	0.593	2.43928	0.416261
CYP3A7	0.0200417	0.593	2.43862	0.368761
ACTR1A	0.0200736	0.593	-2.43794	-0.400401
STAT3	0.0200961	0.593	-2.43746	-1.20241
POLM	0.0200974	0.593	2.43744	0.445043
FGF5	0.0201004	0.593	2.43737	0.501892
MRPL35	0.0201161	0.593	2.43704	0.401667
PXMP4	0.020128	0.593	2.43679	0.429724
EPS8	0.0201365	0.593	-2.43661	-0.669874
TDO2	0.0201542	0.593	-2.43623	-0.325444
EEF2	0.0201542	0.593	-2.43623	-1.05838
AP2S1	0.0201624	0.593	-2.43606	-0.756123
SLC35F3	0.020165	0.593	2.43601	0.283818
SMIM11A	0.0201831	0.593	-2.43562	-0.907891
SOX30	0.0201875	0.593	2.43553	0.474426
GRINA	0.0202021	0.593	-2.43522	-0.36311
HERC4	0.0202036	0.593	2.43519	0.360128
CNTNAP3	0.0202313	0.593	2.43461	0.701429
PANK3	0.0202357	0.593	-2.43452	-0.425022
GLTSCR1L	0.0202484	0.593	2.43425	0.438294
ZSCAN25	0.0202588	0.593	2.43403	0.345762
MIPOL1	0.02026	0.593	2.434	0.285665
FKBP5	0.0202706	0.593	-2.43378	-0.889296
GOLGA8A	0.0202749	0.593	2.43369	0.934446
NFYA	0.020277	0.593	2.43365	0.334707
HIF1A	0.0202979	0.593	-2.43321	-0.642866
HNRNPUL2	0.0203216	0.593	-2.43271	-0.688253
PHTF1	0.0203393	0.593	2.43234	0.323562
TBXAS1	0.0203681	0.593	-2.43174	-0.813691
FBXO42	0.0203747	0.593	2.4316	0.491555
FAM204A	0.0203821	0.593	2.43144	0.462993
SAYSD1	0.020387	0.593	2.43134	0.242469
ADAMTS3	0.0204012	0.593	2.43104	0.383607
CDH12	0.020425	0.593	2.43055	0.666752
UTP15	0.0204406	0.593	2.43022	0.462951
P2RY14	0.0204446	0.593	2.43014	0.611443
VPS13C	0.0204473	0.593	2.43008	0.482082
PGAM1	0.0204655	0.593	-2.4297	-0.485276
L1CAM	0.0204848	0.593	2.4293	0.723708
KMT2E	0.020487	0.593	2.42925	0.651415
CD44	0.0205194	0.593	-2.42858	-0.774655
LIMS1	0.0205218	0.593	-2.42853	-0.85624
EP400	0.020541	0.593	2.42813	0.387767
DPP6	0.0205724	0.593	2.42748	0.726262
GCLM	0.0205744	0.593	-2.42744	-0.59238
BCL11A	0.0205749	0.593	2.42743	1.30168
LTV1	0.0205862	0.593	-2.42719	-0.613344
OR1B1	0.0205927	0.593	2.42706	0.576644
FCGR2B	0.0206101	0.593	-2.4267	-0.827262
FAM73A	0.0206223	0.593	2.42645	0.37736
LSP1	0.0206364	0.593	-2.42616	-0.836472
ZNF626	0.0206671	0.593	2.42552	0.48036
PLS1	0.0206675	0.593	2.42551	0.53686
ZNF208	0.0206952	0.593	2.42494	0.883528
SYTL4	0.0207046	0.593	2.42475	0.37457
PELP1	0.0207325	0.593	-2.42417	-0.304121
RLN1	0.0207437	0.593	2.42394	0.388111
TXNRD1	0.0207658	0.593	-2.42349	-0.615624
PHF2	0.0207658	0.593	-2.42349	-0.606955
NFIC	0.020768	0.593	-2.42344	-0.58603
LILRA3	0.0207745	0.593	-2.42331	-0.327193
CRIP2	0.020783	0.593	-2.42313	-0.406686
HPS3	0.0208018	0.593	2.42275	0.579119
STMN2	0.0208196	0.593	2.42238	1.18781
APAF1	0.0208217	0.593	2.42234	0.558365
UBE2F	0.0208287	0.593	-2.4222	-0.726713
PLGLB2	0.020848	0.593	2.4218	0.491146
MAX	0.0208607	0.593	-2.42154	-0.492877
ZNF585A	0.0209231	0.593	2.42026	0.538671
CAPRIN2	0.0209277	0.593	2.42017	0.286161
SLC11A1	0.02096	0.593	-2.41951	-0.497754
CLP1	0.0209614	0.593	-2.41948	-0.383835
ZNF311	0.0209667	0.593	2.41937	0.294564
KIAA1549	0.0209755	0.593	2.4192	0.497318
PRKAA1	0.0209949	0.593	2.4188	0.453954
HTN3	0.0210252	0.593	2.41818	0.839663
MYH1	0.0210257	0.593	2.41817	0.365656
ASNS	0.021034	0.593	2.418	0.620186
FER	0.0210373	0.593	2.41794	0.391045
SPCS3	0.0210488	0.593	-2.4177	-0.601887
RTKN2	0.0210569	0.593	2.41754	0.683265
SVIP	0.0210602	0.593	2.41747	0.473842
METTL10	0.0210749	0.593	2.41717	0.312394
DHRSX	0.0210919	0.593	2.41683	0.502691
LYSMD4	0.0210948	0.593	2.41677	0.465105
KIF13A	0.0211259	0.593	2.41614	0.270657
CTNNA2	0.0211268	0.593	2.41612	0.370922
LAMTOR2	0.0211274	0.593	-2.41611	-0.661502
PPP1R12C	0.0211291	0.593	-2.41608	-0.560939
PLAT	0.0211611	0.593	-2.41543	-1.22857
MORN4	0.0211663	0.593	2.41532	0.377057
HOXB3	0.0212089	0.593	2.41446	0.502309
CLUL1	0.0212504	0.593	2.41363	0.433205
AMY1A	0.0212525	0.593	2.41359	0.499723
INTS4	0.0212576	0.593	2.41348	0.29896
BLOC1S1	0.0212579	0.593	-2.41348	-0.542623
CCDC85C	0.021281	0.593	2.41301	0.402925
DPPA4	0.0212864	0.593	2.4129	0.377719
PLIN2	0.0213022	0.593	-2.41259	-1.14177
SYCP2	0.0213797	0.593	2.41103	0.351385
PLCXD2	0.0214063	0.593	2.4105	0.431212
VPS26A	0.0214076	0.593	-2.41047	-0.78621
NME9	0.0214162	0.593	2.4103	0.551645
ENSA	0.0214279	0.593	2.41007	0.453419
BAX	0.0214632	0.593	-2.40936	-0.930766
G2E3	0.0214767	0.593	2.40909	0.362273
UGDH	0.0214809	0.593	-2.40901	-0.877994
CCDC68	0.0214929	0.593	2.40877	0.512871
KLRAP1	0.021496	0.593	2.40871	0.447585
BZRAP1	0.0215037	0.593	2.40856	0.59844
BOD1L1	0.0215059	0.593	-2.40851	-0.699615
TENM3	0.021513	0.593	2.40837	0.508874
TRIM23	0.0215206	0.593	2.40822	0.323871
TRIM29	0.0215324	0.593	-2.40798	-0.188032
AK9	0.021542	0.593	2.40779	0.475581
ARHGEF7	0.0215569	0.593	2.4075	0.529966
---	0.0215663	0.593	2.40731	0.473529
LDLR	0.0215735	0.593	-2.40717	-1.56204
PIK3R1	0.0215742	0.593	-2.40715	-1.01841
PLAT	0.021577	0.593	-2.4071	-1.04993
CYCS	0.021588	0.593	-2.40688	-0.740109
PTPRK	0.0215938	0.593	2.40676	0.760796
RCCD1	0.0216133	0.593	2.40638	0.754324
OR10G9	0.0216143	0.593	2.40636	0.337205
CALCRL	0.021617	0.593	2.4063	0.461951
LOC100288966	0.0216294	0.593	2.40606	1.87868
ATP8B4	0.0216302	0.593	-2.40604	-0.886181
EPHA5	0.0216857	0.593	2.40494	0.397071
HOXC6	0.0217063	0.593	2.40454	0.683155
NELL1	0.0217089	0.593	2.40449	0.771672
RHD	0.0217111	0.593	2.40444	0.512754
ZNF428	0.0217393	0.593	-2.40389	-0.769212
ZNF229	0.0217548	0.593	2.40358	0.346985
ZNF823	0.0218077	0.593	2.40254	0.282989
FCGR2A	0.0218102	0.593	-2.40249	-0.632069
MINA	0.0218186	0.593	2.40232	0.272802
FOXA1	0.0218192	0.593	2.40231	0.51229
PLAT	0.0218399	0.593	-2.40191	-0.910793
ZNF84	0.0218696	0.593	2.40132	0.573175
BRMS1	0.0218766	0.593	-2.40118	-0.459227
PSTK	0.0219125	0.593	2.40048	0.390409
FAM13A	0.0219217	0.593	2.4003	0.394363
AGAP3	0.0219295	0.593	-2.40015	-0.308403
ZBED2	0.0219358	0.593	2.40002	0.541968
PLIN2	0.0219443	0.593	-2.39986	-1.2238
DDX19B	0.0219583	0.593	2.39959	0.345252
RAB13	0.021979	0.593	-2.39918	-0.703332
PLCL1	0.0219881	0.593	2.399	0.555774
ZNF33A	0.0220044	0.593	2.39869	0.893551
CMBL	0.0220069	0.593	2.39864	0.538045
GMFB	0.0220398	0.593	-2.398	-0.279673
EIF5B	0.0220464	0.593	-2.39787	-0.647693
EPT1	0.0220509	0.593	2.39778	0.374625
LDLRAD1	0.0220532	0.593	2.39773	0.372832
FAM229B	0.0220577	0.593	2.39765	0.495942
LDLR	0.0220637	0.593	-2.39753	-1.34061
CXCL12	0.0220834	0.593	-2.39715	-0.539856
RHD	0.0221146	0.593	2.39654	0.287261
GAP43	0.0221161	0.593	2.39651	0.531401
ZNF720	0.0221372	0.593	2.3961	0.567071
XRRA1	0.0221491	0.593	2.39587	0.304809
SH3KBP1	0.0221688	0.593	-2.39549	-1.02616
TYMP	0.0221759	0.593	-2.39535	-0.657542
PHF21B	0.0221789	0.593	2.39529	0.463192
SRPK1	0.0221835	0.593	-2.39521	-0.53364
PGD	0.0221874	0.593	-2.39513	-0.998843
SHROOM2	0.0221911	0.593	2.39506	0.34786
GNAI2	0.0222051	0.593	-2.39479	-1.07307
PARG	0.0222093	0.593	2.39471	0.962893
RPF2	0.0222289	0.593	-2.39433	-0.519008
PRELID2	0.022231	0.593	2.39429	0.389176
CWC27	0.0222448	0.593	-2.39402	-0.693927
COTL1	0.0222548	0.593	-2.39383	-0.515283
UBXN7	0.0222737	0.593	2.39346	0.333071
DCAF7	0.022285	0.593	-2.39324	-0.340776
MT1A	0.022298	0.593	-2.39299	-1.06953
ETV1	0.0223512	0.593	2.39197	0.462724
PREB	0.0223689	0.593	-2.39163	-0.380549
FZD3	0.0223727	0.593	2.39156	0.41741
FGFR2	0.0223794	0.593	2.39143	0.542707
KLHL3	0.0223977	0.593	2.39107	0.333462
TRPV3	0.0224022	0.593	2.39099	0.293309
OGFR	0.0224106	0.593	-2.39083	-0.450662
TAGAP	0.0224187	0.593	2.39067	0.412889
TAF10	0.0224346	0.593	-2.39037	-0.714094
ST8SIA1	0.0224486	0.593	2.3901	0.543937
SCYL1	0.0224512	0.593	-2.39005	-0.42666
ADAMTS18	0.0224625	0.593	2.38983	0.677185
TACC3	0.0224736	0.593	-2.38962	-0.316074
ZSCAN32	0.0224858	0.593	2.38939	0.275559
TOX	0.0224899	0.593	2.38931	0.350776
MRE11A	0.0224929	0.593	2.38925	0.366325
SART1	0.022494	0.593	-2.38923	-1.00792
ZNF571	0.0224941	0.593	2.38923	0.252585
IQCB1	0.0225142	0.593	2.38885	0.318824
FAM195B	0.0225332	0.593	-2.38848	-0.252485
CFL1	0.0225515	0.593	-2.38813	-0.570198
PPP1R12C	0.0225559	0.593	-2.38805	-0.522493
---	0.0225658	0.593	-2.38786	-1.23027
KCNH1	0.0225663	0.593	2.38785	0.624997
TET1	0.0225709	0.593	2.38776	0.451685
PABPC5	0.0225937	0.593	2.38733	0.353962
PTRF	0.0225958	0.593	-2.38729	-1.27509
NR3C2	0.0226174	0.593	2.38688	0.471269
MYPN	0.02262	0.593	2.38683	0.31173
DLG3	0.0226296	0.593	2.38664	0.372124
CREB1	0.0226462	0.593	2.38633	0.761812
ROBO4	0.0226564	0.593	2.38613	0.394953
TAGLN	0.0226709	0.593	-2.38586	-0.769971
GABRB1	0.0226736	0.593	2.38581	0.995603
STYX	0.0226777	0.593	2.38573	0.600829
SLC2A4	0.022691	0.593	2.38548	0.483293
GSR	0.0226971	0.593	-2.38536	-0.393426
MPG	0.0227278	0.593	-2.38478	-0.529631
PKIB	0.0227454	0.593	2.38445	0.46259
OSBPL8	0.0227548	0.593	-2.38427	-0.663908
GBP1	0.0227659	0.593	-2.38406	-0.816719
ROBO2	0.0227709	0.593	2.38396	0.248111
DCDC2	0.0227729	0.593	2.38393	0.551868
GCLC	0.0227855	0.593	2.38369	0.513606
CFL1	0.0227938	0.593	-2.38353	-0.631162
MSI2	0.0228079	0.593	2.38327	0.606049
AP4E1	0.0228093	0.593	2.38324	0.529383
GSDMB	0.0228252	0.593	2.38294	0.501546
TGFB2	0.0228492	0.593	2.38249	0.600968
SLCO2B1	0.0228634	0.593	-2.38222	-0.379422
CCDC68	0.0228708	0.593	2.38208	0.489587
MYDGF	0.0228806	0.593	-2.3819	-0.845095
ATP6V0D1	0.0228876	0.593	-2.38176	-0.784114
CXCL12	0.0228927	0.593	-2.38167	-1.30582
EIF5AL1	0.0229208	0.593	2.38114	0.878108
ABRA	0.0229228	0.593	2.3811	0.427428
ZNF709	0.0229327	0.593	2.38092	0.307551
ROBO1	0.0229331	0.593	2.38091	0.247941
CCDC85B	0.0229591	0.593	-2.38042	-0.746313
THUMPD3	0.022985	0.593	-2.37993	-0.65115
GANC	0.0229855	0.593	2.37992	0.388652
THRA	0.0229936	0.593	-2.37977	-0.543419
HELLS	0.0230353	0.593	2.37899	0.327609
CUZD1	0.0230359	0.593	2.37898	0.446407
OSBPL8	0.0230397	0.593	-2.37891	-0.620724
CCDC43	0.023066	0.593	-2.37842	-0.317287
MYH9	0.0230812	0.593	-2.37813	-0.709632
CTNND2	0.0230878	0.593	2.37801	0.630826
DEXI	0.0231014	0.593	-2.37776	-0.471198
FCGR1B	0.023107	0.593	-2.37765	-0.301892
PCDHA10	0.0231106	0.593	2.37758	0.563079
FER	0.0231353	0.593	2.37712	0.42067
ALG13	0.02314	0.593	2.37704	0.459258
TMSB15B	0.0231763	0.593	2.37636	0.446917
USP28	0.0231993	0.593	2.37593	0.219399
MAPKAPK2	0.0232013	0.593	-2.3759	-0.761464
MT1H	0.0232252	0.593	-2.37545	-0.558326
PSME4	0.0232671	0.593	-2.37467	-0.501659
ATP6V0D2	0.023283	0.593	2.37438	0.644533
SDF4	0.023289	0.593	-2.37427	-0.838347
PTCHD1	0.023295	0.593	2.37416	0.566639
LEFTY2	0.0233229	0.593	2.37364	0.378586
FBN1	0.0233249	0.593	-2.3736	-0.766158
EIF3M	0.023359	0.593	2.37297	0.392678
SAE1	0.0233618	0.593	-2.37292	-0.318797
ATG16L1	0.0233966	0.593	2.37228	0.297292
RDX	0.0234008	0.593	-2.3722	-0.33774
ALAS1	0.0234133	0.593	-2.37197	-1.23185
BAGE2	0.0234156	0.593	2.37193	0.747665
PI4KB	0.0234191	0.593	-2.37186	-0.461094
ARL6IP4	0.0234206	0.593	-2.37184	-1.16642
BMP7	0.0234242	0.593	2.37177	0.456738
FCGR1A	0.0234261	0.593	-2.37173	-0.715801
L2HGDH	0.0234296	0.593	2.37167	0.387492
NDUFAF7	0.0234448	0.593	2.37139	0.320453
SPDYE6	0.0234788	0.593	2.37076	0.991406
CLK4	0.0234883	0.593	2.37059	0.498844
CALU	0.0235207	0.593	-2.36999	-0.712686
ATG2B	0.0235237	0.593	2.36994	0.312396
STK32A	0.0235254	0.593	2.36991	0.46411
SFSWAP	0.0235459	0.593	-2.36953	-0.53983
FXYD1	0.0235473	0.593	-2.36951	-0.653363
ASPH	0.0235534	0.593	2.36939	0.550044
BID	0.0235668	0.593	-2.36915	-0.463948
GPX3	0.023597	0.593	-2.3686	-1.60232
RFC5	0.0236285	0.593	-2.36802	-0.907834
ATF7IP2	0.0236311	0.593	2.36797	0.425341
B3GAT3	0.0236321	0.593	-2.36795	-0.287466
BANF1	0.023644	0.593	-2.36774	-0.346633
SEMA4C	0.0236463	0.593	2.36769	0.327212
LOC339166	0.0236468	0.593	2.36768	0.439452
PKIB	0.0236741	0.593	2.36719	0.532362
SNAI2	0.0236743	0.593	-2.36718	-0.855045
CD248	0.0236805	0.593	-2.36707	-0.666135
DUSP3	0.0236811	0.593	-2.36706	-0.492988
ARHGDIA	0.0236824	0.593	-2.36703	-0.531141
PITRM1	0.0237288	0.593	-2.36619	-0.358666
PM20D2	0.0237342	0.593	2.36609	0.276364
RPE65	0.0237595	0.593	2.36563	0.634617
CDK5RAP1	0.0237702	0.593	2.36543	0.44516
HAUS7	0.0237849	0.593	-2.36517	-0.370265
WNK1	0.0237908	0.593	-2.36506	-1.06823
EPHA7	0.0237919	0.593	2.36504	0.512361
TNIP1	0.0237925	0.593	-2.36503	-0.906122
CHMP1A	0.0238086	0.593	-2.36474	-0.332795
CEP120	0.023809	0.593	2.36473	0.332911
G3BP1	0.0238456	0.593	-2.36406	-0.48108
CEP57	0.0238579	0.593	2.36384	0.384875
DPY19L4	0.0238672	0.593	2.36367	0.475745
DSCR3	0.0238768	0.593	-2.3635	-0.31634
SEMA6A	0.0238792	0.593	2.36346	0.365379
SLC7A2	0.0238871	0.593	-2.36331	-0.543886
DLEU2	0.0239098	0.593	2.3629	0.397063
DNALI1	0.0239187	0.593	2.36274	0.537153
OSMR	0.02393	0.593	2.36254	0.46248
CMTM3	0.023942	0.593	-2.36232	-0.55454
USP33	0.0239519	0.593	-2.36214	-0.735979
C8orf82	0.0239666	0.593	-2.36188	-0.60717
SLC26A4	0.0240234	0.593	2.36085	0.373797
KCTD4	0.0240282	0.593	2.36076	0.505959
RPL28	0.0240352	0.593	2.36064	0.424364
LCTL	0.02404	0.593	2.36055	0.763627
TSR1	0.0240598	0.593	-2.3602	-0.55426
ARAP2	0.0240602	0.593	2.36019	0.82698
ALOX5AP	0.0240688	0.593	-2.36003	-0.65569
CFHR3	0.0240978	0.593	2.35951	0.792437
KIT	0.0241104	0.593	2.35929	0.432834
MSI2	0.0241137	0.593	2.35923	0.530012
SPHK1	0.0241198	0.593	-2.35912	-0.477234
LILRB1	0.0241406	0.593	-2.35874	-0.342277
AP4M1	0.0241448	0.593	2.35867	0.272143
TPP1	0.0241556	0.593	-2.35847	-0.408916
DUS3L	0.0241629	0.593	-2.35834	-0.578618
TMEM54	0.024178	0.593	-2.35807	-0.37426
AEBP2	0.0241787	0.593	2.35806	0.370987
FAM101B	0.0241797	0.593	-2.35804	-0.732501
EHD1	0.0241851	0.593	-2.35795	-0.636008
LZTR1	0.0241924	0.593	-2.35782	-0.230767
LILRB4	0.0241942	0.593	2.35778	0.495852
GNAI2	0.0242152	0.593	-2.35741	-0.426775
PPIF	0.0242183	0.593	-2.35735	-0.81289
KIAA0586	0.0242313	0.593	2.35712	0.350696
COPS7B	0.0242326	0.593	2.3571	0.336711
GNL1	0.0242483	0.593	2.35682	0.290509
LINC01270	0.0242571	0.593	2.35666	0.381779
SART3	0.0242691	0.593	-2.35645	-0.590999
RAD51D	0.0242708	0.593	2.35642	0.294861
ERC2	0.0242708	0.593	2.35641	0.831817
USH2A	0.0242775	0.593	2.3563	0.527188
LINC01388	0.0242829	0.593	2.3562	0.598879
ZNF793	0.0242871	0.593	2.35612	0.255088
TUBB2A	0.0242992	0.593	-2.35591	-1.21352
ZNRF1	0.0243636	0.593	-2.35476	-0.307991
EBNA1BP2	0.0244004	0.593	-2.35411	-0.694988
ZNF772	0.0244134	0.593	2.35388	0.28881
SZT2	0.024421	0.593	2.35374	0.276662
PSD3	0.0244307	0.593	2.35357	0.466151
SCRIB	0.0244628	0.593	-2.353	-0.634782
ERLIN2	0.0244672	0.593	2.35292	0.382427
GABARAP	0.0244754	0.593	2.35278	0.250506
ATP6V0C	0.0244762	0.593	-2.35276	-0.692665
SEMA4D	0.0244781	0.593	2.35273	0.410855
SGK494	0.0245542	0.593	2.35138	0.284005
HLA-DOB	0.0245622	0.593	2.35124	0.577127
C4orf46	0.0245625	0.593	2.35124	0.316098
RBM25	0.0245722	0.593	-2.35107	-0.912991
RGPD4	0.0245739	0.593	2.35104	0.367421
RBM17	0.0245777	0.593	-2.35097	-0.555522
CLTA	0.024578	0.593	-2.35096	-0.727026
SOX6	0.0245869	0.593	2.35081	0.468732
SRSF12	0.0246089	0.593	2.35042	0.539122
PON1	0.0246156	0.593	2.3503	0.741789
USP7	0.024623	0.593	2.35017	0.344688
FUBP1	0.0246251	0.593	2.35013	0.553416
CD86	0.0246423	0.593	-2.34983	-0.384588
ST7L	0.0246614	0.593	2.34949	0.2639
ADAMTS17	0.0246731	0.593	2.34929	0.522587
EBNA1BP2	0.024675	0.593	-2.34926	-0.820854
PTPRK	0.0246842	0.593	2.34909	0.520971
CD80	0.0247123	0.593	2.3486	0.566352
PIK3R1	0.0247201	0.593	-2.34846	-1.21992
TMCO6	0.0247243	0.593	2.34839	0.395044
IGHG1	0.0247352	0.593	2.3482	0.352163
SMTNL2	0.0247434	0.593	2.34805	0.435887
RGPD3	0.0247443	0.593	2.34804	0.298756
CRK	0.0247681	0.593	-2.34762	-0.666744
MED14	0.0247732	0.593	2.34753	0.286887
GPR88	0.0247782	0.593	2.34744	0.362266
RRM1	0.0247802	0.593	2.34741	0.41859
LOC100507547	0.024784	0.593	2.34734	0.38258
CTNNA2	0.024789	0.593	2.34725	0.468205
RAB5C	0.0247922	0.593	-2.3472	-0.876977
YWHAQP8	0.0247968	0.593	-2.34712	-0.22929
YWHAQP8	0.0247968	0.593	-2.34712	-0.22929
HCFC2	0.0248068	0.593	2.34694	0.26538
ACACB	0.024818	0.593	-2.34675	-0.68203
PSKH2	0.0248226	0.593	2.34667	0.55533
RFPL1	0.0248489	0.593	2.34621	0.75371
DES	0.0248549	0.593	-2.3461	-0.458092
FIGNL1	0.0248601	0.593	2.34601	0.57065
DPH6	0.0248613	0.593	2.34599	0.344789
MOCOS	0.0248752	0.593	2.34575	0.482517
SLC44A5	0.0249107	0.593	2.34513	0.496667
ZNF273	0.0249113	0.593	2.34512	0.495321
MCM8	0.0249402	0.593	2.34461	0.408586
ALDH1L1	0.0249479	0.593	-2.34448	-1.0395
RNF8	0.0249588	0.593	2.34429	0.389012
LRP3	0.0249729	0.593	-2.34405	-0.399339
ERG	0.025005	0.593	2.34349	0.333088
TMEM254-AS1	0.0250189	0.593	2.34325	0.5142
CCNF	0.0250494	0.593	2.34272	0.715676
MTHFD2	0.0250586	0.593	-2.34256	-0.670925
TRUB1	0.0250596	0.593	2.34254	0.69801
EEA1	0.0250618	0.593	-2.3425	-0.843837
RGMB	0.0250639	0.593	2.34247	0.401012
ST6GALNAC5	0.0250953	0.593	2.34192	0.318898
ZNF106	0.0251008	0.593	-2.34182	-1.04168
MS4A4A	0.025123	0.593	-2.34144	-0.816198
CACNA2D2	0.0251235	0.593	2.34143	0.807666
NR4A3	0.0251276	0.593	2.34136	0.611299
PARVB	0.0251321	0.593	-2.34128	-0.33631
OR10T2	0.0251322	0.593	2.34128	0.728964
CCDC126	0.0251422	0.593	2.34111	0.362
TXNDC11	0.0251554	0.593	-2.34088	-0.393411
LUZP2	0.0251599	0.593	2.3408	0.365866
MT1A	0.0251692	0.593	-2.34064	-1.04959
TNIP1	0.0251854	0.593	-2.34036	-0.673667
NUCB1	0.0252078	0.593	-2.33998	-0.391682
RALY	0.0252133	0.593	-2.33988	-0.454433
NDRG1	0.0252402	0.593	-2.33942	-0.775482
HDGF	0.0252664	0.593	-2.33897	-1.06106
NRG1	0.025267	0.593	2.33896	0.523083
LOC100128108	0.0252817	0.593	2.3387	0.366023
CCDC186	0.0252914	0.593	2.33854	0.290649
KIAA0586	0.0253149	0.593	2.33813	0.290205
ZRANB3	0.0253177	0.593	2.33809	0.256567
PDCD11	0.0253216	0.593	-2.33802	-0.379423
CBLN2	0.0253323	0.593	2.33783	0.4332
MICALL2	0.0253437	0.593	-2.33764	-0.357088
FKBP14	0.0253577	0.593	-2.3374	-0.443022
PLSCR1	0.025368	0.593	-2.33722	-0.758135
SNCG	0.0253798	0.593	-2.33702	-0.594319
PITPNA	0.0253937	0.593	-2.33678	-0.744912
RBM8A	0.0254101	0.593	2.3365	0.443384
TUBB1	0.0254155	0.593	2.33641	0.890077
WASL	0.0254274	0.593	-2.3362	-0.702574
HHIP	0.0254376	0.593	2.33603	0.639085
RARA	0.0254469	0.593	-2.33587	-0.572765
ZNF766	0.0254583	0.593	2.33568	0.356628
B3GNT2	0.0254705	0.593	2.33547	0.506449
FAM102B	0.0255043	0.593	2.33489	0.315258
CSNK1A1	0.0255218	0.593	-2.33459	-0.509462
FOLR2	0.0255374	0.593	-2.33432	-0.704378
GINS1	0.0255662	0.593	2.33383	0.721898
GPR176	0.0255851	0.593	2.33351	0.424239
ATRNL1	0.0255863	0.593	2.33349	0.639901
MVP	0.0256016	0.593	-2.33323	-0.809118
WNT5A	0.0256225	0.593	2.33288	0.50412
ANK1	0.0256352	0.593	2.33266	0.338356
DGKB	0.0256368	0.593	2.33263	0.258554
ZNF593	0.0256468	0.593	-2.33246	-0.669459
TRUB1	0.0256482	0.593	2.33244	0.316956
AIF1	0.0256536	0.593	-2.33235	-0.518039
CRIP3	0.0256547	0.593	2.33233	0.434479
VPS36	0.0256547	0.593	2.33233	0.251195
NFIX	0.0256548	0.593	-2.33233	-0.878742
LOC101929991	0.0256722	0.593	2.33203	0.280623
KRTAP19-7	0.0256888	0.593	2.33175	0.371076
NBN	0.0256994	0.593	2.33157	0.411495
HDGF	0.0257007	0.593	-2.33155	-0.930107
TBCD	0.0257034	0.593	-2.3315	-0.46028
PSTK	0.0257062	0.593	2.33146	0.275791
LINC00470	0.0257449	0.593	2.3308	0.42974
BECN1	0.0257575	0.593	-2.33059	-0.414329
SESTD1	0.0257715	0.593	2.33035	0.433047
LGMN	0.0257719	0.593	-2.33034	-0.734546
CDC73	0.025779	0.593	-2.33022	-0.637462
CA9	0.0258132	0.593	2.32965	0.436303
KCNAB3	0.0258149	0.593	2.32962	0.57631
FRK	0.0258516	0.593	2.329	0.588319
CTNNA2	0.0258668	0.593	2.32874	0.435108
LOC100128108	0.025891	0.593	2.32833	0.238295
SON	0.0259043	0.593	-2.32811	-0.860195
CLIC4	0.0259048	0.593	-2.3281	-0.493666
ZNF680	0.0259143	0.593	2.32794	0.391153
EP400NL	0.0259184	0.593	2.32787	0.270581
EMSY	0.0259243	0.593	2.32777	0.36186
IPO13	0.0259408	0.593	-2.3275	-0.236046
PCSK6	0.0259472	0.593	-2.32739	-0.522924
TUBG1	0.025962	0.593	-2.32714	-0.538336
NEDD1	0.0259662	0.593	2.32707	0.333034
MYBBP1A	0.0260083	0.593	-2.32636	-0.416522
GLRX	0.0260551	0.593	-2.32558	-0.963342
MYDGF	0.0260586	0.593	-2.32552	-0.539734
ADRM1	0.0260595	0.593	-2.32551	-0.870074
TMEM237	0.0260799	0.593	2.32517	0.347762
PIK3CB	0.0260825	0.593	2.32512	0.293011
AKAP9	0.026091	0.593	2.32498	0.729433
RORC	0.0260936	0.593	2.32494	0.350316
PLXNB2	0.0261085	0.593	-2.32469	-0.547961
---	0.0261163	0.593	2.32456	0.401061
FSD1L	0.0261446	0.593	2.32408	0.421896
ANKRD34C	0.0261554	0.593	2.3239	0.33425
YWHAE	0.0261566	0.593	-2.32388	-0.294557
ZNF638	0.0262079	0.593	2.32303	0.33593
PIFO	0.0262085	0.593	2.32302	0.321843
ANK1	0.0262172	0.593	2.32287	0.343475
BCLAF1	0.0262188	0.593	2.32285	0.422933
PRAMEF20	0.0262301	0.593	2.32266	0.364415
MGAT4C	0.026237	0.593	2.32254	0.352686
BMP7	0.0262779	0.593	2.32186	0.666165
PIP5K1B	0.0262948	0.593	2.32158	0.507861
TMA16	0.026299	0.593	2.32151	0.592658
C9orf84	0.02631	0.593	2.32133	0.379458
PLD1	0.0263217	0.593	2.32114	0.480827
CALD1	0.0263289	0.593	-2.32102	-0.948869
RCOR3	0.0263378	0.593	2.32087	0.417712
RBM33	0.0263414	0.593	2.32081	0.492579
PHF2	0.0263504	0.593	-2.32066	-0.395295
RBFOX1	0.0263509	0.593	2.32065	0.719684
CYFIP1	0.0263592	0.593	2.32052	0.374587
AFAP1L2	0.0263944	0.593	2.31993	0.483912
EIF5A	0.0263963	0.593	-2.3199	-0.96079
SEC16B	0.0264037	0.593	2.31978	0.324178
NOL4L	0.0264158	0.593	2.31958	0.425257
ERI2	0.0264217	0.593	2.31948	0.459727
MAP4	0.0264347	0.593	-2.31927	-0.828525
MAPK8	0.0264913	0.593	2.31833	0.310897
ITGB1	0.0264976	0.593	-2.31823	-1.08976
POU3F1	0.0265257	0.593	2.31777	0.635909
KLHDC7A	0.0265321	0.593	2.31766	0.483845
ZSCAN32	0.0265721	0.593	2.317	0.4237
PLCZ1	0.0265831	0.593	2.31682	0.527891
VAMP5	0.0266006	0.593	-2.31653	-0.708357
GPM6A	0.0266015	0.593	2.31652	0.465706
PEA15	0.0266113	0.593	-2.31636	-0.995964
TAF5L	0.0266371	0.593	2.31593	0.262822
RYR3	0.0266805	0.593	2.31522	0.397098
SMIM5	0.0266887	0.593	2.31509	0.53845
FKBP8	0.0267225	0.593	-2.31453	-0.377061
VANGL2	0.0267308	0.593	2.3144	0.559448
TASP1	0.0267501	0.593	2.31408	0.683792
LTBR	0.0267538	0.593	-2.31402	-0.682852
NFIC	0.0267778	0.593	-2.31363	-0.58129
SIRPG	0.0267852	0.593	2.31351	0.699013
SSRP1	0.0267906	0.593	-2.31342	-0.608814
FTH1	0.0267935	0.593	-2.31337	-0.988927
VCP	0.0268	0.593	-2.31327	-0.835318
TMED9	0.0268123	0.593	-2.31307	-0.348036
CTNNA2	0.0268569	0.593	2.31234	0.444339
ACTG2	0.0268671	0.593	-2.31217	-0.895674
CPOX	0.0268777	0.593	2.312	0.285149
DUX1	0.0268813	0.593	2.31194	0.284511
TIMP2	0.0269089	0.593	-2.31149	-0.737709
STK32B	0.02691	0.593	2.31148	0.306445
GNB1	0.0269167	0.593	-2.31137	-0.893974
KLRAP1	0.0269374	0.593	2.31103	0.446176
NUFIP1	0.0269501	0.593	-2.31082	-0.33321
ATF3	0.0269696	0.593	2.31051	0.404238
CEP57L1	0.026972	0.593	2.31047	0.377035
ACO2	0.0269827	0.593	-2.31029	-1.01178
COMT	0.0270188	0.593	-2.30971	-0.75245
RAD23A	0.0270269	0.593	-2.30958	-0.716048
TSHZ2	0.0270569	0.593	-2.30909	-0.782293
ZSWIM8	0.0270616	0.593	2.30902	0.298358
RNF216P1	0.0270662	0.593	2.30894	0.293463
RFC1	0.0270664	0.593	2.30894	0.338714
TMEM261	0.0270865	0.593	2.30861	0.398149
KIAA2022	0.0271061	0.593	2.3083	0.435869
RBM4	0.0271265	0.593	2.30797	0.570663
ACP2	0.0271323	0.593	-2.30787	-0.560284
LRCH3	0.0271446	0.593	2.30768	0.504415
SHROOM3	0.0271545	0.593	2.30752	0.867348
C20orf24	0.0271728	0.593	-2.30722	-0.631162
FOXO1	0.0271963	0.593	-2.30684	-0.295044
ATF6B	0.027245	0.593	2.30606	0.322317
KSR2	0.0272516	0.593	2.30595	0.33128
DES	0.0272554	0.593	-2.30589	-0.75076
C20orf194	0.0272658	0.593	-2.30572	-0.940255
RANGAP1	0.0272757	0.593	-2.30557	-0.481842
FLOT1	0.0272768	0.593	-2.30555	-0.534447
TMEM200C	0.0272772	0.593	2.30554	0.259013
FOXP2	0.0272803	0.593	2.30549	0.495551
PACS2	0.0272944	0.593	-2.30527	-0.735265
TPD52L2	0.0273044	0.593	-2.30511	-0.814591
DBN1	0.0273299	0.593	-2.3047	-0.679394
DCK	0.02734	0.593	2.30453	0.380285
SYNCRIP	0.0273492	0.593	2.30439	0.291474
BCL7C	0.0273498	0.593	-2.30438	-0.312073
VPS13A	0.0273614	0.593	2.30419	0.449885
KCTD12	0.0273629	0.593	-2.30417	-0.539263
MAGT1	0.0273767	0.593	2.30395	0.476057
AP2A2	0.0273794	0.593	-2.3039	-0.668359
SEC31A	0.0273864	0.593	-2.30379	-0.676887
USP46	0.0273879	0.593	2.30377	0.458392
SLC7A13	0.027424	0.593	2.30319	0.558117
STON1	0.0274416	0.593	-2.30291	-0.805489
AZGP1	0.0274464	0.593	-2.30283	-0.747254
RNF152	0.0274514	0.593	2.30275	0.347784
ACP2	0.0274517	0.593	-2.30275	-0.503652
ARID4A	0.027455	0.593	2.30269	0.316649
GAS6	0.0274619	0.593	-2.30258	-0.856936
USP32	0.0274696	0.593	2.30246	0.584747
SLC4A8	0.0274744	0.593	2.30238	0.477684
GAP43	0.0274873	0.593	2.30218	0.321785
AGBL2	0.0274969	0.593	2.30202	0.392357
FMN2	0.027498	0.593	2.30201	0.616139
NOP14	0.0275241	0.593	-2.30159	-0.272829
GNB1	0.0275367	0.593	-2.30139	-0.878416
MX2	0.0275375	0.593	-2.30138	-0.33414
OS9	0.0275415	0.593	-2.30131	-0.532878
POMZP3	0.0275561	0.593	-2.30108	-0.536955
INSIG1	0.0275613	0.593	-2.301	-1.05366
TRUB2	0.0275621	0.593	-2.30099	-0.570888
MLF2	0.027578	0.593	-2.30073	-0.313996
TYROBP	0.0276097	0.593	-2.30023	-0.537338
PPP1R14B	0.0276103	0.593	-2.30022	-0.738873
GALNTL6	0.0276138	0.593	2.30016	0.59736
ZC3H4	0.0276205	0.593	2.30006	0.346836
ZNF473	0.0276426	0.593	2.29971	0.311514
PGBD2	0.0276442	0.593	2.29968	0.31841
CCM2	0.0276521	0.593	-2.29956	-0.468815
PPP2R1A	0.0276706	0.593	-2.29926	-0.5019
MRPL12	0.0276849	0.593	-2.29904	-0.756196
ARFGEF3	0.0276971	0.593	2.29884	0.384405
CSNK1D	0.0276972	0.593	-2.29884	-0.522383
P4HB	0.0277066	0.593	-2.29869	-0.82891
---	0.0277116	0.593	2.29861	0.312091
PXK	0.0277202	0.593	-2.29848	-0.580291
AKAP8L	0.0277333	0.593	-2.29827	-0.868856
KRT13	0.0277556	0.593	2.29792	0.38067
FAM120B	0.0277594	0.593	2.29786	0.566165
MSI2	0.0277695	0.593	2.2977	0.520033
ZFP28	0.0277875	0.593	2.29741	0.226273
WTH3DI	0.0277934	0.593	2.29732	0.762724
CBLN2	0.0278001	0.593	2.29721	0.584563
HDLBP	0.0278021	0.593	-2.29718	-0.822129
UGGT1	0.0278232	0.593	-2.29685	-0.337363
CCDC110	0.0278387	0.593	2.2966	0.30935
LEF1	0.0278459	0.593	2.29649	0.780804
VRK2	0.0278711	0.593	2.29609	0.397782
F11R	0.0278735	0.593	-2.29606	-0.236682
SLC39A13	0.0278981	0.593	-2.29567	-0.280219
PIGP	0.0279336	0.593	-2.29511	-0.227966
NHLH2	0.0279373	0.593	2.29505	0.952454
GTF2H5	0.0279644	0.593	2.29463	0.430938
ENG	0.0279648	0.593	-2.29462	-0.714949
UTRN	0.0279715	0.593	2.29452	0.37343
KIAA1804	0.0279741	0.593	2.29447	0.377248
NF2	0.0279871	0.593	-2.29427	-0.307638
NUDT13	0.0279944	0.593	2.29416	0.27504
COPS7A	0.0280004	0.593	-2.29406	-0.775847
AGAP1	0.0280248	0.593	2.29368	0.435373
MAATS1	0.0280301	0.593	2.2936	0.51179
NAPB	0.0280424	0.593	2.2934	0.460064
OR52J3	0.0280477	0.593	2.29332	0.615248
GPATCH11	0.0280614	0.593	-2.29311	-0.511169
SIGLEC6	0.0280623	0.593	2.29309	0.285744
MAP2	0.02807	0.593	2.29297	0.588399
TMEM222	0.0280843	0.593	-2.29275	-0.831786
KCNJ3	0.0280966	0.593	2.29255	0.375549
PRTG	0.028097	0.593	2.29255	0.548043
PNPLA6	0.0281192	0.593	-2.2922	-0.311307
DAPP1	0.0281249	0.593	2.29211	0.382277
HLA-G	0.0281444	0.593	2.29181	0.357665
ATP6V0D1	0.0281629	0.593	-2.29152	-0.881377
METTL4	0.0281697	0.593	2.29141	0.295106
LINC00922	0.0281701	0.593	2.29141	0.371838
ADRB3	0.0281933	0.593	2.29104	0.519968
COTL1	0.0282133	0.593	-2.29073	-0.493905
SUCO	0.028223	0.593	2.29058	0.432519
DBNL	0.0282545	0.593	-2.29009	-0.321437
EPHA6	0.0282568	0.593	2.29006	0.653227
DNA2	0.0282591	0.593	2.29002	0.247137
AKAP9	0.0282726	0.593	-2.28981	-0.893298
SLC22A23	0.0283066	0.593	2.28928	0.25569
TGOLN2	0.0283121	0.593	-2.2892	-0.572527
CPNE9	0.0283311	0.593	2.2889	0.422774
ISPD	0.0283337	0.593	2.28886	0.374593
CLYBL	0.0283364	0.593	2.28882	0.361822
---	0.0283398	0.593	2.28876	0.349652
TP73-AS1	0.0283415	0.593	2.28874	0.357307
ATP2B3	0.0283621	0.593	2.28842	0.440614
PPIL6	0.0283665	0.593	2.28835	0.246435
TECPR2	0.0283677	0.593	2.28833	0.285493
CDK20	0.0283906	0.593	2.28798	0.487284
INTS2	0.0283994	0.593	2.28784	0.567268
ZFY	0.0284107	0.593	2.28767	0.361551
MAPK8	0.0284511	0.593	2.28704	0.212532
EMILIN1	0.0284532	0.593	-2.28701	-0.434059
HCK	0.028466	0.593	-2.28681	-1.01869
ABI1	0.0284747	0.593	2.28668	0.396667
ARL8A	0.0284778	0.593	-2.28663	-0.296159
HIST2H2BF	0.0285055	0.593	2.2862	0.578902
FAM216A	0.028523	0.593	2.28593	0.306463
GALNT3	0.0285312	0.593	2.2858	0.434864
AEBP2	0.0285803	0.593	2.28505	0.239145
GPRASP1	0.0285844	0.593	2.28498	0.269804
ASB3	0.0285859	0.593	2.28496	0.404184
URAD	0.0285939	0.593	2.28484	0.405327
FAM104B	0.0286047	0.593	2.28467	0.523177
CCR5	0.0286212	0.593	-2.28442	-0.531326
SCLT1	0.0286308	0.593	-2.28427	-0.325652
ELAVL1	0.0286497	0.593	2.28398	0.257091
MOB3C	0.0286772	0.593	-2.28356	-0.567126
ANKRD6	0.0287069	0.593	2.2831	0.332208
ZNF638	0.028721	0.593	-2.28288	-0.596492
TMEM8A	0.0287251	0.593	-2.28282	-0.692747
RAB6B	0.0287372	0.593	2.28264	0.440519
DEFB106A	0.0287422	0.593	2.28256	0.516549
PSMD3	0.0287579	0.593	-2.28232	-0.779066
DAZAP1	0.0287603	0.593	-2.28228	-0.631862
CDK11A	0.0287668	0.593	-2.28218	-0.869272
FES	0.0287761	0.593	-2.28204	-0.382515
ATF7	0.0287956	0.593	2.28174	0.300533
SORD	0.0288026	0.593	2.28164	0.305833
RGPD1	0.0288064	0.593	2.28158	0.553296
NUP62CL	0.0288162	0.593	2.28143	0.610072
TRPT1	0.028819	0.593	-2.28138	-0.423863
ZYG11A	0.0288342	0.593	2.28115	0.474443
ICE2	0.0288529	0.593	2.28087	0.355252
LOC145783	0.0288949	0.593	2.28023	0.17663
C1R	0.028898	0.593	-2.28018	-1.32554
MT1JP	0.0289054	0.593	-2.28007	-0.922377
PPP2R3A	0.0289119	0.593	2.27997	0.492705
NAPEPLD	0.0289186	0.593	2.27986	0.370961
UBE2L3	0.0289436	0.593	-2.27948	-0.719718
KDM4C	0.0289525	0.593	2.27935	0.424944
PRPS1L1	0.0289565	0.593	2.27929	0.456849
FCGR2A	0.0289569	0.593	-2.27928	-0.528108
P2RX4	0.0289647	0.593	-2.27916	-0.495785
GABRB3	0.0289686	0.593	2.2791	0.361517
BMP3	0.028982	0.593	2.2789	0.495949
DLGAP4	0.029009	0.593	-2.27849	-0.573173
SUPT3H	0.0290833	0.593	2.27736	0.401839
PARG	0.029091	0.593	2.27724	0.3254
VPS36	0.0290992	0.593	2.27712	0.435327
LOC100507577	0.0291055	0.593	2.27702	0.42087
C7orf13	0.0291057	0.593	2.27702	0.434446
TMTC3	0.0291126	0.593	2.27692	0.430531
LRRC59	0.0291307	0.593	-2.27664	-0.608336
ACTG2	0.0291444	0.593	-2.27643	-1.02588
RWDD4	0.0291448	0.593	2.27643	0.269493
ACBD3	0.0291451	0.593	-2.27643	-0.609581
ELAVL2	0.0291584	0.593	2.27622	1.03408
TAF10	0.0291733	0.593	-2.276	-0.758638
ADGB	0.0291809	0.593	2.27588	0.223643
PABPC4L	0.0291959	0.593	2.27566	0.342945
SOX21	0.0292088	0.593	2.27546	0.423463
EIF4A1	0.0292119	0.593	-2.27541	-0.885245
GZF1	0.0292128	0.593	2.2754	0.35822
PSMC3	0.0292192	0.593	-2.2753	-0.540258
MALAT1	0.0292315	0.593	-2.27512	-1.2334
LAMP2	0.0292384	0.593	-2.27501	-0.28878
HNRNPC	0.0292571	0.593	2.27473	0.429385
TPR	0.0292607	0.593	-2.27468	-0.832016
JMJD8	0.0292897	0.593	-2.27424	-0.383959
RNPEP	0.0292998	0.593	-2.27409	-0.458235
RUFY2	0.029309	0.593	2.27395	0.43126
ELL2	0.02932	0.593	-2.27378	-0.761005
BMP5	0.0293291	0.593	2.27365	0.740961
CHN2	0.0293494	0.593	2.27334	0.55991
FSTL3	0.0293526	0.593	-2.2733	-0.477501
EIF4E1B	0.02936	0.593	2.27318	0.293927
MYH2	0.0293647	0.593	2.27311	0.22933
ZNF230	0.029411	0.593	2.27242	0.255118
ZNF585A	0.0294189	0.593	2.2723	0.440189
KIAA1328	0.0294237	0.593	2.27223	0.312409
BLOC1S6	0.0294248	0.593	-2.27221	-0.799877
MURC	0.0294274	0.593	2.27217	0.419755
SLMAP	0.0294527	0.593	-2.27179	-0.520112
ZBTB43	0.0294539	0.593	2.27177	0.35544
MEGF10	0.0294617	0.593	2.27166	1.18479
BDNF	0.029497	0.593	2.27113	1.00305
ZNF169	0.0294981	0.593	2.27111	0.245684
GALNT2	0.0295006	0.593	-2.27107	-0.475069
KIAA2022	0.0295162	0.593	2.27084	0.329752
CDK18	0.0295251	0.593	2.27071	0.375741
MBOAT7	0.0295376	0.593	-2.27052	-0.487467
CXorf40A	0.0295436	0.593	2.27043	0.575798
HDGF	0.0295662	0.593	-2.27009	-0.725836
PRMT7	0.0295945	0.593	-2.26967	-0.37824
C10orf107	0.0296016	0.593	2.26956	0.406719
KIAA1524	0.0296088	0.593	2.26946	0.56484
C20orf197	0.029612	0.593	2.26941	0.632621
TPMT	0.0296154	0.593	-2.26936	-0.484142
KIF3A	0.0296207	0.593	2.26928	0.476935
ZNF443	0.0296229	0.593	2.26925	0.308214
SPATA6	0.0296466	0.593	2.26889	0.32883
KIN	0.0296665	0.593	2.2686	0.374131
SMARCA4	0.029671	0.593	-2.26853	-0.635176
NME9	0.0296982	0.593	2.26812	0.637734
TMEM107	0.0297178	0.593	2.26783	0.378189
B4GALT6	0.0297287	0.593	2.26767	0.448611
ADAM22	0.0297301	0.593	2.26765	0.419808
CTSZ	0.0297606	0.593	-2.2672	-1.37991
BDH2	0.0297714	0.593	2.26704	0.575169
MRTO4	0.0297996	0.593	-2.26662	-0.389227
METTL11B	0.0298046	0.593	2.26654	0.659118
RAB20	0.0298323	0.593	-2.26613	-0.863207
MLX	0.029837	0.593	-2.26606	-0.512515
TMEM41B	0.0298395	0.593	2.26603	0.4335
TPH1	0.029851	0.593	2.26586	0.440542
IMP4	0.0298969	0.593	-2.26518	-0.338433
OAZ2	0.0299023	0.593	-2.2651	-0.688627
VCP	0.0299415	0.593	-2.26452	-0.781724
CLTA	0.0299481	0.593	-2.26442	-0.72056
GAS7	0.0299572	0.593	-2.26429	-0.357683
ZBTB18	0.0299584	0.593	2.26427	0.528335
IFIT3	0.0299786	0.593	-2.26397	-0.480458
TMEM134	0.0299842	0.593	-2.26389	-0.479244
LIMS1	0.0299877	0.593	-2.26384	-0.923038
STAT1	0.0299955	0.593	-2.26372	-0.322934
ADCK2	0.0299982	0.593	2.26368	0.241944
GOLIM4	0.0300254	0.593	-2.26328	-0.665396
HTN3	0.0300448	0.593	2.26299	0.490954
RHPN2	0.0300458	0.593	2.26298	0.290589
FAM63A	0.0300612	0.593	2.26275	0.35276
ATAT1	0.0300621	0.593	2.26274	0.338232
PPP2R2B	0.0300774	0.593	2.26251	0.406412
CFL1	0.0300836	0.593	-2.26242	-0.748398
SMIM11A	0.0300887	0.593	-2.26235	-0.510329
DENND5B	0.0301248	0.593	2.26182	0.22996
RAD54B	0.0301389	0.593	2.26161	0.394855
CDC42	0.0301529	0.593	-2.2614	-0.85617
BMP5	0.0301579	0.593	2.26133	0.729645
TCF21	0.0301725	0.593	-2.26112	-0.890747
S100A11	0.0301766	0.593	-2.26106	-1.07983
SYT10	0.0301787	0.593	2.26103	0.293623
CDC42EP4	0.0301847	0.593	-2.26094	-0.786268
HEY1	0.0301922	0.593	2.26083	0.573739
EEF2	0.0301982	0.593	-2.26074	-1.06825
USP37	0.0302231	0.593	2.26037	0.401445
FBLN1	0.0302259	0.593	-2.26033	-0.959429
DNMT3A	0.0302309	0.593	2.26026	0.449271
OAF	0.0302503	0.593	-2.25998	-0.572957
HGC6.3	0.0302592	0.593	2.25985	0.334829
FA2H	0.0302849	0.593	2.25947	0.789074
BDNF	0.0302923	0.593	2.25936	0.626327
CNTN1	0.0303022	0.593	2.25922	0.450064
CORO1B	0.0303033	0.593	2.2592	0.555008
SPP1	0.0303094	0.593	-2.25911	-1.59429
IFRD2	0.0303167	0.593	-2.25901	-0.769369
FBXL16	0.0303418	0.593	2.25864	0.384943
ANKRD19P	0.0303712	0.593	2.25821	0.248727
CSNK1D	0.0304243	0.593	-2.25744	-0.483062
EPM2AIP1	0.0304402	0.593	2.2572	0.394754
TTC30A	0.0304413	0.593	2.25719	0.364316
SYDE2	0.0304417	0.593	2.25718	0.390877
AGAP4	0.0304443	0.593	2.25714	0.443014
CLPTM1	0.0304459	0.593	-2.25712	-0.504318
GPR137C	0.0304467	0.593	2.25711	0.545568
NDRG1	0.0304731	0.593	-2.25673	-0.812144
[truncated: 47,396 more rows]
[truncated: 14 more columns]

## Sheet: Subcutaneous Fat
Gene.Symbol	P.Value	adj.P.Val	t	logFC
CNR1	0.000143	0.57	4.273	0.704113
GRIP1	0.000144	0.57	4.26896	1.04071
QTRTD1	0.000176	0.57	-4.20119	-0.341385
RPL9	0.000182	0.57	4.18962	0.443278
PMS1	0.000209	0.57	4.14197	0.412102
MYEF2	0.000274	0.57	4.04892	0.591741
ZNF761	0.000344	0.57	3.97009	0.465066
ZDBF2	0.000352	0.57	3.96274	0.589881
FKBP8	0.000369	0.57	-3.94616	-0.602737
PKIB	0.000406	0.57	3.91235	0.519766
TGOLN2	0.000418	0.57	-3.90261	-0.922004
ZNF626	0.000437	0.57	3.88722	0.540694
PREX1	0.000449	0.57	-3.87725	-0.810403
OTUD3	0.000455	0.57	3.87265	0.64267
FAM104B	0.000479	0.57	3.85477	0.684964
CHORDC1	0.000522	0.57	3.82462	0.495831
DOK1	0.0006	0.57	-3.77547	-0.613541
RPL30	0.000616	0.57	3.76653	0.366529
MYEF2	0.000651	0.57	3.74662	0.559433
DCAF12	0.000676	0.57	-3.73339	-1.00018
BACE1	0.000677	0.57	-3.733	-0.470384
COL6A2	0.000707	0.57	-3.71744	-1.45045
ANPEP	0.000711	0.57	-3.71566	-1.25329
CCDC93	0.00072	0.57	-3.71132	-0.809332
METTL25	0.000731	0.57	3.70566	0.631481
ZNF280C	0.000787	0.57	3.67958	0.372551
AKAP13	0.000795	0.57	-3.67622	-0.969364
AMY2B	0.000814	0.57	3.66764	0.97755
MAP2	0.000831	0.57	3.66008	0.748025
KLHDC3	0.000861	0.57	-3.64749	-0.447306
TESC	0.000874	0.57	-3.64219	-0.947771
TYMP	0.000891	0.57	-3.63537	-1.00711
FGF12	0.000916	0.57	3.62562	0.757927
ACTR2	0.000922	0.57	-3.6232	-0.91735
RPS25	0.000988	0.57	3.59861	0.363284
OPRL1	0.001001	0.57	-3.5939	-0.402203
TLE3	0.001002	0.57	-3.59336	-0.441948
RPL30	0.001028	0.57	3.58434	0.301379
MRC1	0.001056	0.57	-3.57471	-0.610544
ZNF451	0.001056	0.57	3.57444	0.75114
RPL30	0.001061	0.57	3.57289	0.33
RAD51D	0.001063	0.57	3.57208	0.390806
SON	0.001074	0.57	-3.56865	-1.05898
OSBPL8	0.001087	0.57	-3.56409	-0.787308
IL17RA	0.0011	0.57	-3.55975	-0.801485
SAMHD1	0.001109	0.57	-3.557	-0.71021
CWF19L2	0.00117	0.57	3.53756	0.476707
SOX6	0.001192	0.57	3.53104	0.927975
THEMIS2	0.001218	0.57	-3.52329	-0.593216
PTBP3	0.00125	0.57	-3.51381	-0.348528
PHLDB1	0.001259	0.57	-3.5114	-0.686512
ADGRL3	0.001264	0.57	3.50995	0.648544
NFIC	0.001274	0.57	-3.50686	-0.835636
PIP4K2A	0.001282	0.57	-3.50472	-0.865468
MBTD1	0.001282	0.57	3.50466	0.608189
CREBZF	0.001284	0.57	3.50428	0.907126
SPIDR	0.001287	0.57	-3.50333	-0.374057
PACSIN2	0.001319	0.57	-3.49451	-0.522714
MAP3K3	0.00136	0.57	-3.48324	-0.460594
PKIB	0.001385	0.57	3.47681	0.580578
ATL2	0.001404	0.57	3.47174	0.58039
LILRA5	0.001406	0.57	-3.47124	-0.743544
RPL7	0.001414	0.57	3.46925	0.466484
ANPEP	0.001419	0.57	-3.46805	-1.07317
GNA15	0.001448	0.57	-3.46069	-1.01344
HSPBAP1	0.001461	0.57	3.45722	0.412273
LILRB1	0.001476	0.57	-3.45359	-0.950469
MBD3	0.001482	0.57	-3.45215	-0.455379
PHF2	0.001491	0.57	-3.4499	-0.687033
CARF	0.001511	0.57	3.44499	0.617562
ZFC3H1	0.001515	0.57	3.44422	0.659135
GPR89A	0.00158	0.57	3.42877	0.617073
SLC25A37	0.001656	0.57	-3.41176	-0.751922
NFIC	0.001661	0.57	-3.41051	-0.923606
ZSCAN32	0.001683	0.57	3.40588	0.300378
MIB1	0.001693	0.57	3.40368	0.414341
SART1	0.001712	0.57	-3.39946	-0.696713
LCMT2	0.001722	0.57	3.39752	0.467188
FOXO3	0.001735	0.57	-3.39475	-0.739544
MED25	0.001739	0.57	-3.39392	-0.376383
EPB41L1	0.001742	0.57	-3.39311	-0.547467
ZNF286A	0.001744	0.57	3.39285	0.522117
ZBTB16	0.001777	0.57	-3.38601	-1.27943
FKBP8	0.001851	0.57	-3.37097	-0.47099
CLK1	0.001898	0.57	3.36169	0.758196
MAP3K3	0.001918	0.57	-3.35797	-0.457779
THEMIS2	0.001968	0.57	-3.34849	-1.07028
SORBS1	0.001977	0.57	-3.34683	-1.10078
PCYT1A	0.00199	0.57	-3.34435	-0.450635
TPSAB1	0.001998	0.57	-3.34289	-0.821757
ZZZ3	0.002004	0.57	3.34186	0.548024
G6PD	0.002016	0.57	-3.33949	-0.58453
MED13	0.002032	0.57	3.33662	0.776066
RNF10	0.002047	0.57	-3.33397	-0.53541
NUFIP1	0.002086	0.57	3.32701	0.31663
TMEM189-UBE2V1	0.002089	0.57	-3.32648	-0.300684
OLFML2B	0.002095	0.57	-3.32548	-0.928355
DDX55	0.002119	0.57	3.32118	0.296146
CDK8	0.002144	0.57	3.31683	0.436422
CD99L2	0.002151	0.57	-3.31573	-0.565756
ZNF532	0.002197	0.57	3.30784	0.609414
NFIC	0.0022	0.57	-3.30741	-0.965524
G2E3	0.002238	0.57	3.30104	0.463075
TCTEX1D2	0.002242	0.57	3.30044	0.379383
MED25	0.002247	0.57	-3.29958	-0.439865
NKTR	0.002272	0.57	3.29541	0.920413
CNN2	0.002273	0.57	-3.2953	-0.703631
TPSAB1	0.002287	0.57	-3.29303	-1.34737
PIK3R1	0.002306	0.57	-3.28996	-0.844006
RPS25	0.002309	0.57	3.28942	0.390824
NFIX	0.002342	0.57	-3.2842	-1.08029
LYN	0.002351	0.57	-3.28275	-1.11527
CNN2	0.002361	0.57	-3.28115	-0.583638
KMT2A	0.002365	0.57	3.2806	0.440681
CNN2	0.002368	0.57	-3.28012	-0.562459
PIFO	0.002372	0.57	3.27952	0.5114
SFSWAP	0.002411	0.57	-3.27342	-0.56905
SART1	0.002425	0.57	-3.27123	-0.86526
ZNF627	0.002449	0.57	3.26764	0.386261
TLE3	0.002453	0.57	-3.267	-0.922843
RNF10	0.002468	0.57	-3.26477	-0.304259
ORC3	0.002474	0.57	3.2639	0.438374
FAXDC2	0.002488	0.57	-3.2617	-0.695018
ARHGAP26	0.002495	0.57	-3.26078	-0.540802
FBXL17	0.002509	0.57	3.2587	0.555351
IQGAP1	0.002537	0.57	-3.25453	-1.27056
CNN2	0.002558	0.57	-3.25147	-0.742884
DNAJC3	0.002595	0.57	-3.24604	-0.463609
CAAP1	0.002602	0.57	3.24505	0.651034
ABCC9	0.002611	0.57	3.24386	0.777142
KIAA1033	0.002645	0.57	-3.23895	-0.716686
TNFRSF1B	0.002664	0.57	-3.23638	-0.637675
PTPRE	0.0027	0.57	-3.23132	-0.779839
FES	0.002708	0.57	-3.23015	-0.510192
FGFR1	0.002719	0.57	-3.22868	-0.364313
MAP2K3	0.002721	0.57	-3.22843	-0.53928
DACT2	0.002724	0.57	3.22805	0.406891
AMY1A	0.00277	0.57	3.22172	1.12185
PIK3R1	0.002773	0.57	-3.2213	-1.09284
ZNF451	0.002788	0.57	3.21935	0.534898
GNAI2	0.002797	0.57	-3.21809	-1.12824
SLC16A3	0.002806	0.57	-3.21699	-0.476099
SRSF1	0.002814	0.57	3.21591	0.414239
LRCH3	0.002848	0.57	3.2114	0.571098
LILRB2	0.002864	0.57	-3.20926	-1.05195
AMY1A	0.002877	0.57	3.20764	0.465369
PNPLA2	0.002894	0.57	-3.20544	-0.628299
FBXO3	0.0029	0.57	3.20456	0.527961
GGT5	0.002902	0.57	-3.20442	-0.393453
RCOR3	0.002904	0.57	3.20415	0.470578
ZDHHC16	0.002905	0.57	3.20401	0.27994
DSTYK	0.002918	0.57	3.20227	0.520128
CD276	0.00297	0.57	-3.19572	-0.705664
ZNF223	0.003004	0.57	3.19136	0.603776
PIGC	0.003009	0.57	3.19075	0.324465
C14orf28	0.003013	0.57	3.19036	0.580316
LUC7L3	0.003016	0.57	3.18995	1.16316
ACTR2	0.003021	0.57	-3.18934	-1.0434
LDLR	0.003048	0.57	-3.18599	-1.52955
CAPRIN1	0.003061	0.57	3.18439	0.243665
SNRPG	0.003156	0.57	3.17288	0.603697
FRMD4A	0.003157	0.57	-3.17271	-0.735773
SLC11A1	0.003166	0.57	-3.17174	-0.69453
UPF1	0.003168	0.57	-3.17142	-0.588415
METTL7A	0.003171	0.57	-3.17115	-0.784242
DNAJB12	0.003188	0.57	-3.16906	-0.569056
SLC25A39	0.003189	0.57	-3.16898	-0.717461
ZNF766	0.003199	0.57	3.16782	0.407117
RBM12B	0.003205	0.57	3.16712	0.515259
PEX1	0.003221	0.57	3.16519	0.41199
MBOAT7	0.003225	0.57	-3.16472	-0.780117
EPB41L1	0.00324	0.57	-3.16299	-0.70399
SLC16A3	0.003241	0.57	-3.16292	-1.22498
SLC25A15	0.003252	0.57	3.16158	0.367868
ZRANB1	0.003258	0.57	3.16091	0.548563
ZNFX1	0.003272	0.57	-3.15936	-1.09682
HAUS3	0.003277	0.57	3.15875	0.475718
THEMIS2	0.003284	0.57	-3.15799	-0.518192
DOK1	0.00333	0.57	-3.15267	-0.335891
LILRA6	0.003333	0.57	-3.15231	-0.728523
NUP35	0.003352	0.57	3.15019	0.468769
ACTN1	0.003357	0.57	-3.14969	-0.95606
ERBB4	0.003389	0.57	3.14606	1.02588
COL6A1	0.003401	0.57	-3.14478	-0.89798
SPIN3	0.003402	0.57	3.14467	0.475517
RNPEPL1	0.003454	0.57	-3.13893	-0.428802
SLC22A3	0.003456	0.57	3.13873	0.593917
TMEM155	0.003459	0.57	3.13838	0.458679
PSD4	0.003465	0.57	-3.13772	-0.439944
SMC1A	0.003466	0.57	-3.1376	-0.41879
OSBPL8	0.003467	0.57	-3.13746	-0.848844
SPOPL	0.003503	0.57	-3.13362	-0.352124
MMACHC	0.003509	0.57	3.13295	0.416401
ZNF532	0.00351	0.57	3.13278	0.41399
KLHL23	0.003511	0.57	3.13275	0.419865
PPIL2	0.003543	0.57	3.1293	0.51411
ZNF69	0.003553	0.57	3.12818	0.413969
PAXBP1	0.003583	0.57	3.12508	0.346115
PMPCB	0.003597	0.57	3.12353	0.363473
EFHD2	0.003619	0.57	-3.12128	-0.926314
YWHAG	0.003627	0.57	-3.12043	-0.612959
ZYX	0.003638	0.57	-3.11927	-0.709216
TDRD6	0.003653	0.57	3.11773	0.652559
DNAJB12	0.003671	0.57	-3.11584	-0.532777
CDK11A	0.003686	0.57	-3.11435	-0.50971
EDEM3	0.003704	0.57	3.11245	0.402168
GAS7	0.003712	0.57	-3.11164	-0.735003
DNMT1	0.003718	0.57	-3.11103	-0.916381
CWC15	0.003724	0.57	3.11047	0.367255
SGTA	0.003727	0.57	-3.11015	-0.351404
TOM1	0.00375	0.57	-3.10779	-0.637792
RNF182	0.003804	0.57	3.10238	0.584289
FAM65A	0.003812	0.57	-3.1016	-0.528546
ADIPOR1	0.003841	0.57	-3.09872	-0.871506
CAPS2	0.003853	0.57	3.09754	0.444618
BLOC1S6	0.003859	0.57	-3.09694	-0.477824
ADD1	0.003871	0.57	-3.09577	-0.48838
USF2	0.00388	0.57	-3.09487	-0.569501
IVD	0.003884	0.57	-3.09449	-0.357906
RFX1	0.003892	0.57	-3.09366	-0.609525
TPD52L2	0.003902	0.57	-3.0927	-1.01117
SYNCRIP	0.003916	0.57	-3.09136	-0.808436
USF2	0.003943	0.57	-3.08877	-0.758844
CNN2	0.003945	0.57	-3.08855	-1.04227
AKAP8	0.003948	0.57	-3.08829	-0.35187
ABTB1	0.003989	0.57	-3.08436	-0.523658
RPL26	0.00399	0.57	3.08423	0.350093
TYMP	0.003992	0.57	-3.0841	-0.489586
CPNE3	0.003996	0.57	-3.08363	-0.89672
RPL15	0.004007	0.57	3.08262	0.336843
GOLGA8A	0.004014	0.57	3.08196	0.996895
CDC73	0.004024	0.57	-3.08099	-0.681746
NRP2	0.004047	0.57	-3.07881	-0.538546
CHORDC1	0.004051	0.57	3.07846	0.608617
ARAP1	0.004052	0.57	-3.0784	-0.526061
ATF7IP2	0.004067	0.57	3.07699	0.5172
NAPEPLD	0.004086	0.57	3.07517	0.397577
GCG	0.004111	0.57	3.07285	0.351431
PGD	0.004125	0.57	-3.07153	-0.792304
ACTR2	0.004126	0.57	-3.07149	-0.961996
STOX2	0.004145	0.57	3.06973	0.682957
ZCCHC24	0.004147	0.57	-3.06959	-0.449143
SYCP2	0.004174	0.57	3.06711	0.359675
CAMKK2	0.004174	0.57	-3.06706	-1.07602
BAZ1B	0.004178	0.57	-3.06669	-0.655229
TMCO6	0.004185	0.57	3.06607	0.452234
LOC105372733	0.004198	0.57	3.06491	0.495533
TWF2	0.004202	0.57	-3.06448	-0.644542
GNAI2	0.004209	0.57	-3.06393	-0.592078
PALLD	0.004229	0.57	-3.06209	-0.920946
AP3D1	0.004232	0.57	-3.06179	-0.529923
PEX1	0.004245	0.57	3.06062	0.28731
BID	0.004287	0.57	-3.05691	-0.409357
RCN3	0.004306	0.57	-3.05519	-0.636344
QSER1	0.004354	0.57	-3.05099	-0.559406
SYT17	0.004354	0.57	3.05092	0.796597
TGFB1	0.004355	0.57	-3.05088	-0.791442
THEMIS2	0.00436	0.57	-3.05039	-0.965681
PRKAA2	0.004379	0.57	3.04875	0.527932
VANGL2	0.004402	0.57	3.04679	0.705447
THUMPD1	0.004411	0.57	3.04594	0.368463
LAMP1	0.004426	0.57	-3.04468	-1.55632
RORB	0.004434	0.57	3.04396	0.467761
PSTPIP1	0.00444	0.57	-3.04349	-0.378858
NFIC	0.004496	0.57	-3.03867	-0.711462
RPS7	0.004497	0.57	3.0386	0.336973
MOB1A	0.004503	0.57	-3.03808	-0.415597
RAB31	0.004512	0.57	-3.0373	-0.555035
ATP1A2	0.004535	0.57	-3.03535	-0.819817
QRSL1	0.004546	0.57	3.03444	0.567829
ARHGAP26	0.004559	0.57	-3.03337	-0.462552
LOC100996763	0.00456	0.57	-3.03326	-1.10701
GNB2	0.004568	0.57	-3.0326	-0.668914
SART3	0.004573	0.57	-3.0322	-0.631174
SMAP2	0.004577	0.57	-3.03183	-0.823941
FANCL	0.004585	0.57	3.0312	0.30509
TMEM67	0.004593	0.57	3.03049	0.310107
ZNF282	0.004598	0.57	-3.03006	-0.31843
METRNL	0.004607	0.57	-3.02935	-0.89828
STRN4	0.004622	0.57	-3.02806	-0.343366
GOLIM4	0.004628	0.57	-3.02763	-0.311814
IMPDH1	0.004643	0.57	-3.02639	-0.474209
PMS1	0.004651	0.57	3.02572	0.352319
BRAP	0.004665	0.57	-3.02451	-0.499992
SNRPE	0.004683	0.57	3.02303	0.440336
GNA15	0.004684	0.57	-3.023	-0.568145
STARD13	0.004689	0.57	3.02257	0.66595
OLFML2B	0.00471	0.57	-3.0209	-0.766224
ACTR2	0.004737	0.57	-3.01869	-1.41276
TBC1D9B	0.004764	0.57	-3.01652	-0.393994
YPEL2	0.004775	0.57	-3.01563	-0.607789
RORB	0.004778	0.57	3.01537	0.579132
WDR33	0.004787	0.57	3.01465	0.298085
FAM109A	0.004799	0.57	-3.01365	-0.439524
BSDC1	0.004808	0.57	-3.01299	-0.475338
YIF1B	0.004822	0.57	-3.01182	-0.353547
RUFY3	0.004835	0.57	3.01078	0.474749
GRN	0.004841	0.57	-3.01032	-0.869898
ZNF638	0.004864	0.57	-3.00852	-0.791766
FANCM	0.004923	0.57	3.00383	0.361047
DPP7	0.004927	0.57	-3.00355	-0.667799
FAM46A	0.00494	0.57	-3.00255	-0.292923
ADIPOR1	0.004965	0.57	-3.00063	-0.463458
CYB5R3	0.004977	0.57	-2.99967	-0.873345
COL25A1	0.004979	0.57	2.99952	0.532348
KRTAP17-1	0.004984	0.57	2.99915	0.43698
FRK	0.004987	0.57	2.99889	0.504034
SH3KBP1	0.00501	0.57	-2.99712	-1.26169
RIMKLB	0.005017	0.57	2.99656	0.501326
ATRN	0.005021	0.57	-2.99624	-0.702509
TBCD	0.00503	0.57	-2.99559	-0.403589
PRKDC	0.005035	0.57	-2.99518	-0.67515
FAM129A	0.005053	0.57	-2.99384	-0.842939
SERPINB1	0.005054	0.57	-2.99376	-0.600154
CDK3	0.005078	0.57	2.9919	0.312822
MDM1	0.005088	0.57	2.99113	0.625189
DOK1	0.005117	0.57	-2.98898	-0.488345
LITAF	0.00513	0.57	-2.98802	-0.578658
POT1	0.00513	0.57	2.98798	0.551197
ADGRE5	0.005139	0.57	-2.98735	-0.792506
AGAP3	0.005161	0.57	-2.98568	-0.357512
GNB2	0.005188	0.57	-2.98365	-0.589995
LMNA	0.005238	0.57	-2.97993	-1.04346
FES	0.005242	0.57	-2.97969	-0.379346
ZNF257	0.005243	0.57	2.97957	0.498418
TLN1	0.005274	0.57	-2.97732	-0.831555
BRWD1	0.005284	0.57	2.97655	0.419242
SLC43A2	0.005305	0.57	-2.97503	-0.449566
TOP1	0.00531	0.57	-2.97472	-1.50409
ZNF106	0.005312	0.57	-2.97458	-0.943732
CROT	0.005312	0.57	2.97457	0.514217
CXXC5	0.005323	0.57	-2.9737	-0.571342
MBOAT7	0.005337	0.57	-2.97273	-0.856172
CCND2	0.005346	0.57	-2.97211	-0.538369
RPAIN	0.005365	0.57	2.97074	0.362577
CD82	0.005373	0.57	-2.97012	-0.539634
MAP1B	0.005389	0.57	-2.96895	-0.773346
CMIP	0.005413	0.57	-2.96729	-0.532888
SLC16A3	0.005423	0.57	-2.96652	-1.02991
PIK3R1	0.005439	0.57	-2.96543	-0.537986
SNHG8	0.005455	0.57	2.96424	0.505527
MYEF2	0.005476	0.57	2.96278	0.395552
CBWD1	0.005478	0.57	2.96263	0.356742
PIGL	0.00549	0.57	2.96178	0.470877
TBL1X	0.005496	0.57	-2.96139	-0.758973
SCYL3	0.005501	0.57	2.96101	0.27497
SLC27A5	0.005526	0.57	2.9593	0.296792
SNRPA1	0.005528	0.57	2.95909	0.737398
IQGAP2	0.005537	0.57	-2.95852	-0.751358
MOB3C	0.00554	0.57	-2.95825	-0.704385
HDGF	0.005546	0.57	-2.95787	-0.568327
EFHD2	0.005565	0.57	-2.95657	-0.818432
PLXND1	0.005568	0.57	-2.95633	-0.675825
FMNL1	0.005604	0.57	-2.9538	-0.28117
PLAU	0.005621	0.57	-2.95264	-0.765805
ZFR	0.005624	0.57	-2.95242	-0.450817
ZNF471	0.005651	0.57	2.95056	0.325838
STT3B	0.00567	0.57	2.94926	0.461367
CNN2	0.005683	0.57	-2.94842	-0.977642
SIDT2	0.005685	0.57	-2.94824	-0.458811
RBM39	0.00569	0.57	2.94793	0.550371
UQCC2	0.005701	0.57	2.94719	0.591822
ZNF138	0.005719	0.57	2.94596	0.393881
ERICH1	0.005737	0.57	-2.94475	-0.444013
PTPRA	0.00574	0.57	-2.94454	-0.790793
STXBP4	0.005757	0.57	2.94338	0.322662
CNN2	0.005785	0.57	-2.94153	-0.946613
ABTB1	0.005835	0.57	-2.93815	-0.408672
SPEN	0.005839	0.57	-2.93789	-0.732779
PIK3IP1	0.005862	0.57	-2.93637	-0.373341
PTH2R	0.005923	0.57	2.93234	0.442874
PPP1R10	0.005937	0.57	-2.93145	-0.533275
TERF1	0.005965	0.57	2.92962	0.437683
CXXC5	0.00597	0.57	-2.92924	-0.542152
PTCD3	0.00598	0.57	2.92859	0.514091
PWAR6	0.005981	0.57	2.92855	0.549605
IPW	0.00599	0.57	2.92796	0.518527
BRD4	0.005992	0.57	-2.92785	-0.465214
GAN	0.006001	0.57	2.92725	0.449229
SKP2	0.006004	0.57	2.92707	0.292104
L3MBTL1	0.006008	0.57	2.92677	0.268243
VCP	0.006011	0.57	-2.92661	-0.767509
SYNPO2	0.006026	0.57	2.92562	0.299447
PTCD3	0.006034	0.57	2.9251	0.58088
BCCIP	0.006049	0.57	2.92412	0.450137
HDGF	0.006056	0.57	-2.92367	-0.67095
ZDHHC16	0.006056	0.57	2.92367	0.272108
IL17RB	0.006063	0.57	2.92321	0.337786
PTAFR	0.006082	0.57	-2.922	-0.782968
ACTN1	0.006084	0.57	-2.92191	-0.798001
PAXBP1	0.006118	0.57	2.9197	0.808778
TBL1XR1	0.00619	0.57	-2.91514	-0.61296
SUGP1	0.006205	0.57	-2.91423	-0.312725
CABLES1	0.006218	0.57	2.91342	0.557391
MAZ	0.006229	0.57	-2.91273	-0.685619
RIC3	0.006253	0.57	2.91121	0.683414
TPR	0.00627	0.57	-2.91014	-0.61494
BCL2L1	0.006279	0.57	-2.90958	-0.353545
ACTN1	0.006281	0.57	-2.90948	-0.898084
VPS37C	0.006286	0.57	-2.90916	-0.525527
WASL	0.006291	0.57	-2.90882	-0.88392
MED23	0.006292	0.57	2.90877	0.479752
RRBP1	0.006303	0.57	-2.90814	-0.740355
ZMAT1	0.006306	0.57	2.9079	0.480329
WASF2	0.006316	0.57	-2.9073	-1.42288
DCAF12	0.006316	0.57	-2.90729	-0.703162
NACA2	0.006328	0.57	2.90657	0.293761
C18orf32	0.006331	0.57	2.90636	0.362156
RHOBTB2	0.006338	0.57	-2.90596	-0.400645
SETD2	0.006343	0.57	-2.90563	-0.912865
PMM2	0.006343	0.57	-2.90562	-0.276121
GFOD2	0.006354	0.57	2.90497	0.453172
ACTR3B	0.006361	0.57	2.90456	0.433152
LMNA	0.006361	0.57	-2.90453	-1.15362
LMNB1	0.006369	0.57	-2.90405	-0.607301
CD82	0.006391	0.57	-2.9027	-0.530962
ZNF549	0.006392	0.57	2.90265	0.287052
ZNF654	0.006416	0.57	2.90119	0.466851
SRPR	0.00643	0.57	-2.90034	-0.572891
TOM1	0.006433	0.57	-2.90015	-0.700732
CYP2U1	0.006435	0.57	2.90002	0.386204
GRK6	0.00644	0.57	-2.89971	-0.477773
LRRC49	0.006449	0.57	2.89916	0.395303
RAB5A	0.006457	0.57	-2.89868	-0.462689
LILRA5	0.006462	0.57	-2.89835	-0.372743
FKBP8	0.006471	0.57	-2.89784	-0.338266
QRSL1	0.006478	0.57	2.89739	0.276985
IDH2	0.006481	0.57	-2.89725	-0.618327
WNK1	0.006563	0.57	-2.89233	-1.06134
SMC5	0.006584	0.57	-2.89107	-0.392869
LSP1	0.006588	0.57	-2.89082	-0.985367
AHSA2	0.006606	0.57	2.88975	0.445468
ACP2	0.00662	0.57	-2.88892	-0.744799
CYFIP1	0.006625	0.57	2.88864	0.40662
RPS25	0.006631	0.57	2.8883	0.302849
IDUA	0.006631	0.57	-2.88828	-0.264055
NAA25	0.006643	0.57	2.88755	0.343683
DDX23	0.006647	0.57	-2.88732	-0.36427
RIMS2	0.006664	0.57	2.88633	0.697957
MRPL18	0.006673	0.57	2.88578	0.387564
LILRB1	0.006683	0.57	-2.88524	-0.414722
NFIX	0.006688	0.57	-2.88494	-0.653627
GTF2H1	0.006731	0.57	2.88241	0.33181
ZNF346	0.006752	0.57	2.88121	0.295583
RGS22	0.006752	0.57	2.88117	0.319186
DUT	0.006765	0.57	2.88044	0.40348
SNAPC4	0.006773	0.57	-2.87995	-0.39196
SAFB2	0.006789	0.57	-2.87904	-0.513122
KDM2A	0.006825	0.57	-2.87698	-0.362146
REP15	0.006859	0.57	2.87503	0.636401
GNAI2	0.006863	0.57	-2.87477	-1.15939
ZNF514	0.006879	0.57	2.8739	0.349112
TWF2	0.00688	0.57	-2.8738	-0.447089
RAB31	0.006901	0.57	-2.87263	-0.931634
ARHGDIA	0.006949	0.57	-2.8699	-0.653906
FRS2	0.006954	0.57	2.86964	0.375316
TRIP10	0.006955	0.57	-2.86956	-0.398633
RRBP1	0.006957	0.57	-2.86947	-0.800252
CFLAR	0.006975	0.57	-2.86842	-0.742397
HOMER1	0.007005	0.57	2.86678	0.362438
PIK3R1	0.007009	0.57	-2.86653	-0.927796
MTURN	0.007017	0.57	-2.86607	-1.03446
PIFO	0.007046	0.57	2.86446	0.325967
RPL17	0.007063	0.57	2.86353	0.294398
FAM168B	0.007063	0.57	-2.86353	-0.243007
ADIPOR1	0.007068	0.57	-2.86326	-0.709606
CTSA	0.007076	0.57	-2.86279	-0.550734
LZTFL1	0.0071	0.57	2.86144	0.584332
COL6A2	0.007102	0.57	-2.86135	-0.980812
NOP14	0.007113	0.57	-2.86072	-0.270269
GLG1	0.00712	0.57	-2.86038	-0.655315
ACTR2	0.007122	0.57	-2.86022	-0.93812
RILPL2	0.00714	0.57	-2.85926	-0.462424
ZNF248	0.007147	0.57	2.85885	0.487946
TRMT13	0.007149	0.57	2.85875	1.00949
CLK1	0.007154	0.57	2.8585	0.871193
UQCR10	0.007185	0.57	2.85675	0.393421
CSF1R	0.007225	0.57	-2.8546	-0.655939
H2AFJ	0.007248	0.57	2.85332	0.335126
IGF2R	0.007268	0.57	-2.85224	-0.837726
PTBP3	0.007271	0.57	-2.85206	-0.33302
UBN2	0.007272	0.57	2.85205	0.600269
RPL37	0.007281	0.57	2.85155	0.221873
LDLR	0.007304	0.57	-2.85033	-1.60831
FSTL3	0.007314	0.57	-2.84975	-0.598504
IDH2	0.00732	0.57	-2.84946	-0.630981
RPS6KA5	0.007337	0.57	2.84855	0.344056
ZSCAN30	0.007348	0.57	2.84794	0.37593
AMPD2	0.007359	0.57	-2.84737	-0.3224
PLAU	0.007387	0.57	-2.84585	-0.659267
MPHOSPH8	0.007387	0.57	2.84584	0.31399
RARA	0.007407	0.57	-2.84481	-0.692462
TIGD2	0.007441	0.57	2.84299	0.428116
SMARCC2	0.007448	0.57	-2.84259	-0.47389
OR10T2	0.007449	0.57	2.84258	0.690372
FLNA	0.007465	0.57	-2.84171	-0.717822
GTF2A2	0.007476	0.57	2.84113	0.561068
SPI1	0.007481	0.57	-2.84087	-0.349394
AARSD1	0.007484	0.57	2.84073	0.256102
MVP	0.007498	0.57	-2.83998	-0.804871
SFSWAP	0.007506	0.57	-2.83955	-0.562774
MVD	0.00751	0.57	-2.83934	-0.359153
FLNA	0.007514	0.57	-2.83913	-0.591507
ANKRD26	0.007515	0.57	2.83907	0.569204
STRN4	0.007527	0.57	-2.83844	-0.45029
IQCB1	0.007531	0.57	2.83823	0.437498
KCTD12	0.007533	0.57	-2.83815	-0.484145
FLOT1	0.007533	0.57	-2.83814	-0.595107
RPL23	0.007554	0.57	2.83705	0.327223
RALBP1	0.007566	0.57	-2.83639	-0.771699
CLPTM1	0.007579	0.57	-2.83573	-0.746066
DBNL	0.007665	0.57	-2.83127	-0.40849
GAL	0.007671	0.57	-2.83094	-1.12527
LOC100287896	0.007685	0.57	2.83022	0.60719
COTL1	0.007686	0.57	-2.8302	-0.621489
C18orf54	0.007696	0.57	2.82967	0.665559
YY1	0.007704	0.57	-2.82926	-0.594033
MAFB	0.007713	0.57	-2.82881	-0.869835
PGD	0.007779	0.57	-2.82543	-1.02491
ADGRE5	0.007793	0.57	-2.82473	-0.658529
LYRM2	0.007799	0.57	2.82441	0.41891
MLEC	0.007828	0.57	-2.82296	-0.606648
PLEKHF1	0.00783	0.57	-2.82285	-0.398868
NADK	0.007832	0.57	-2.82272	-0.529094
GSK3A	0.007836	0.57	-2.82254	-0.322163
ATP5L	0.007852	0.57	2.82175	0.310224
ZNF532	0.007857	0.57	2.82147	0.389003
CTSZ	0.007871	0.57	-2.8208	-1.31271
DPP7	0.007876	0.57	-2.82051	-0.928486
MAF	0.007906	0.57	-2.81903	-0.34182
GPR89A	0.007921	0.57	2.81826	0.605703
ERBB4	0.007941	0.57	2.81727	0.587252
MCU	0.007945	0.57	2.81709	0.274174
MAP2	0.007951	0.57	2.81676	0.577548
KIAA0232	0.007977	0.57	2.8155	0.438311
ACTN1	0.007982	0.57	-2.81521	-0.965057
MEGF10	0.007986	0.57	2.81503	1.28979
SFRP1	0.007987	0.57	-2.815	-1.17585
CYP3A4	0.008019	0.57	2.81341	0.379591
OSBPL6	0.008021	0.57	2.81331	0.41254
CHCHD7	0.008025	0.57	2.81308	0.533008
CSF1R	0.008029	0.57	-2.81289	-0.424052
SPRR2F	0.008043	0.57	2.8122	0.53459
EFCAB14	0.008045	0.57	-2.81212	-0.717824
FLT1	0.00805	0.57	-2.81187	-0.275585
MRPS25	0.008073	0.57	2.81073	0.307817
GNAI2	0.008093	0.57	-2.80973	-1.03421
BRD4	0.008112	0.57	-2.80885	-0.717885
RAD54B	0.008112	0.57	2.80881	0.362664
ARSA	0.008114	0.57	-2.80874	-0.381179
SLC6A14	0.008121	0.57	2.8084	0.47448
FAM193A	0.008131	0.57	-2.80791	-0.354797
PTPRK	0.00814	0.57	2.80746	0.531899
AP4M1	0.008147	0.57	2.80712	0.253976
MAN1B1	0.008163	0.57	-2.80632	-0.323226
WIPF1	0.008174	0.57	-2.80582	-0.577348
SAMD5	0.008183	0.57	2.80538	0.454231
IMPDH1	0.008211	0.57	-2.80402	-0.52499
ACP2	0.008218	0.57	-2.80367	-0.64303
RALGAPA1	0.00822	0.57	2.80359	0.60498
BAGE	0.008232	0.57	2.803	0.785773
DHX38	0.008254	0.57	-2.80193	-0.317552
NAPEPLD	0.008263	0.57	2.80152	0.370696
PLEKHO2	0.008266	0.57	-2.80137	-0.648683
TEFM	0.008268	0.57	2.80129	0.422418
MIS18BP1	0.008275	0.57	-2.80095	-0.818443
NUCB1	0.008308	0.57	-2.79936	-0.490982
ATP6V0C	0.008309	0.57	-2.79931	-0.85743
STK17A	0.008316	0.57	2.79895	0.422063
SLC25A37	0.008339	0.57	-2.79786	-0.897772
METTL20	0.008346	0.57	2.79751	0.297036
COQ6	0.008395	0.57	2.79522	0.41553
CCDC66	0.008426	0.57	2.79375	0.420203
SAMHD1	0.008437	0.57	-2.79321	-1.06529
TMEM107	0.008456	0.57	2.79231	0.228198
IL6R	0.008473	0.57	-2.79151	-0.889823
ANXA11	0.008485	0.57	-2.79098	-0.597941
BNIP1	0.008486	0.57	2.79091	0.402362
ZNF208	0.00849	0.57	2.79074	0.80779
TMEM99	0.008497	0.57	2.79042	0.402358
ZNF532	0.008498	0.57	2.79038	0.54838
SAAL1	0.008499	0.57	2.79031	0.303877
ATAD2B	0.008505	0.57	2.79002	0.700692
EFCAB14	0.008539	0.57	-2.78845	-0.749356
DBNL	0.008548	0.57	-2.78805	-0.423405
PTCD3	0.008553	0.57	2.78781	0.280002
MXD4	0.008556	0.57	-2.78764	-0.675545
ARRB2	0.008579	0.57	-2.78658	-0.878028
RPL14	0.00858	0.57	2.78655	0.352565
PTPRK	0.00859	0.57	2.78608	0.44535
ATXN8OS	0.008607	0.57	2.78527	0.585457
ABTB1	0.008613	0.57	-2.78501	-0.403618
PHF5A	0.008623	0.57	2.78455	0.447261
KRTAP19-2	0.008629	0.57	2.78426	0.330649
FAM155A	0.008632	0.57	2.78412	0.649613
GRB2	0.00867	0.57	-2.7824	-0.450654
BRMS1	0.008681	0.57	-2.78189	-0.654532
C5orf28	0.008705	0.57	2.78077	0.262779
C5orf28	0.008705	0.57	2.78077	0.262779
FLNA	0.008709	0.57	-2.78061	-0.785987
RAD23A	0.00876	0.57	-2.77827	-0.868214
CCDC80	0.008763	0.57	-2.77814	-1.54433
CHMP1A	0.008768	0.57	-2.77789	-0.386964
FBN1	0.008779	0.57	-2.77742	-0.950778
KCTD12	0.008783	0.57	-2.77721	-0.689014
SH3BP2	0.00879	0.57	-2.77692	-0.387153
RUFY3	0.008805	0.57	-2.77624	-0.431259
NFE2	0.008814	0.57	-2.77581	-0.827736
GNB2	0.008821	0.57	-2.77548	-0.537327
EMSY	0.008832	0.57	2.775	0.375462
DYSF	0.008869	0.57	-2.77331	-0.74823
TARSL2	0.008882	0.57	2.77273	0.392045
ARRB2	0.008884	0.57	-2.77265	-0.730342
LILRA6	0.008947	0.57	-2.76986	-0.785774
C8orf59	0.008949	0.57	2.76977	0.286455
PAXBP1	0.008953	0.57	2.76958	0.496939
EPHA4	0.008959	0.57	2.7693	0.351113
PLGLB1	0.008961	0.57	2.76919	0.635155
---	0.008963	0.57	2.76911	0.307037
VCP	0.008994	0.57	-2.76773	-0.892124
SH3RF3	0.009001	0.57	-2.76742	-0.522171
PSMD2	0.009004	0.57	-2.7673	-0.820313
GATAD2B	0.009041	0.57	-2.76564	-0.317078
WAC	0.00905	0.57	-2.76526	-0.732876
PEX14	0.009069	0.57	-2.76442	-0.282638
MORN4	0.009115	0.57	2.76241	0.370757
C10orf67	0.009128	0.57	2.76184	0.558904
ZNF502	0.009143	0.57	2.7612	0.381664
OS9	0.009145	0.57	-2.7611	-0.543735
HP1BP3	0.00915	0.57	-2.76088	-1.17958
CHRAC1	0.009177	0.57	-2.75968	-0.359995
NCF2	0.009186	0.57	-2.75932	-1.27343
GOLGA8A	0.009193	0.57	2.75901	0.773653
MYEF2	0.009223	0.57	2.75771	0.586858
CLK4	0.009232	0.57	2.75731	0.652048
PPP1R8	0.009234	0.57	-2.7572	-0.246129
PTPRK	0.009285	0.57	2.75502	0.64493
ZNF507	0.009289	0.57	2.75485	0.402349
HAS3	0.009301	0.57	2.75434	0.386936
PTGER3	0.009334	0.57	2.75289	0.311294
CAPZB	0.009358	0.57	-2.75187	-0.479162
DOK1	0.00937	0.57	-2.75138	-0.376542
COL4A2	0.009381	0.57	-2.75087	-1.01666
SF3A2	0.009391	0.57	-2.75045	-0.354466
UPF1	0.009404	0.57	-2.7499	-0.340915
ZNF248	0.009418	0.57	2.74933	0.392806
TBCD	0.009441	0.57	-2.74834	-0.307876
MED24	0.009453	0.57	-2.74783	-0.582906
TNIP1	0.009459	0.57	-2.74759	-0.936476
ATP6V1G2	0.009503	0.57	2.74569	0.407506
RPL37	0.009514	0.57	2.74524	0.421653
NUDT13	0.009547	0.57	2.74388	0.349375
EDF1	0.009548	0.57	2.74382	0.301499
RPS11	0.00956	0.57	2.74331	0.331627
SMARCA4	0.009564	0.57	-2.74317	-0.637131
NDRG1	0.009569	0.57	-2.74292	-0.605516
ZNF587	0.00957	0.57	2.7429	0.437409
GRN	0.009573	0.57	-2.74278	-0.851324
MPP1	0.009574	0.57	-2.74273	-0.66345
MPP1	0.009582	0.57	-2.74241	-0.390573
C1QA	0.009584	0.57	-2.74232	-0.742058
SCYL1	0.009591	0.57	-2.74203	-0.502907
CADM1	0.009594	0.57	2.74188	0.32313
MAPKAPK2	0.009613	0.57	-2.74111	-0.749998
RHOG	0.009622	0.57	-2.74071	-0.589914
RANBP3	0.009626	0.57	-2.74057	-0.267808
NUP62	0.009636	0.57	-2.74012	-0.651899
AMY1A	0.009643	0.57	2.73985	0.781905
COMT	0.009644	0.57	-2.73979	-0.880336
HEATR1	0.00965	0.57	2.73955	0.321743
TPM4	0.009655	0.57	-2.73934	-0.717171
FAM229B	0.009679	0.57	2.73837	0.591174
ERGIC1	0.009688	0.57	-2.73796	-0.768057
CYP39A1	0.009709	0.57	2.73712	0.570978
USF2	0.009711	0.57	-2.73701	-0.749545
RIC8B	0.009728	0.57	2.73633	0.386113
MAD1L1	0.009742	0.57	-2.73574	-0.550594
SMG7	0.009754	0.57	-2.73525	-0.353884
RPS15A	0.009766	0.57	2.73478	0.266771
TBC1D22A	0.009773	0.57	-2.73445	-0.580694
TDRP	0.009773	0.57	2.73445	0.417313
ANXA11	0.009797	0.57	-2.73349	-0.609606
ARFGAP2	0.009815	0.57	-2.73273	-0.72435
NBPF8	0.009824	0.57	2.73237	0.545289
PRRX1	0.009854	0.57	-2.73114	-0.525387
EHD1	0.009868	0.57	-2.73057	-0.608584
MCL1	0.009872	0.57	-2.73043	-0.250437
RYR2	0.009895	0.57	2.72949	0.286469
MAPK8	0.009897	0.57	2.72942	0.395279
HK1	0.009903	0.57	-2.72914	-0.595604
MYO1F	0.009908	0.57	-2.72895	-0.843098
VANGL1	0.009917	0.57	2.72859	0.272292
STX5	0.009919	0.57	-2.7285	-0.348075
PLOD3	0.009937	0.57	-2.72778	-0.422421
RARB	0.009948	0.57	2.72732	0.427083
G6PD	0.00997	0.57	-2.72645	-0.492257
PTPN23	0.009978	0.57	-2.72611	-0.246516
CDK11A	0.00999	0.57	-2.72563	-0.9013
ATXN8OS	0.009996	0.57	2.72541	0.58118
GTPBP8	0.009996	0.57	2.72539	0.326274
TMEM261	0.010007	0.57	2.72494	0.533375
AKAP6	0.010019	0.57	2.72448	0.327537
PIK3R1	0.010034	0.57	-2.72389	-0.899698
EEF1B2	0.010054	0.57	2.72308	0.55578
GRINA	0.010061	0.57	-2.72279	-0.449271
CNN2	0.010066	0.57	-2.72258	-0.659823
---	0.010091	0.57	2.72159	0.374745
CUL2	0.010097	0.57	2.72134	0.265845
SPATC1L	0.010102	0.57	-2.72115	-0.343963
PPAT	0.010106	0.57	2.72098	0.473366
MAP4	0.010112	0.57	-2.72074	-0.788754
SNX33	0.010114	0.57	-2.72067	-0.277665
CXCL12	0.010142	0.57	-2.71956	-1.30923
ENG	0.010145	0.57	-2.71942	-0.563171
SRRT	0.010154	0.57	-2.71909	-0.307391
IDH2	0.010212	0.57	-2.71678	-0.600552
RXRA	0.010239	0.57	-2.71574	-0.584241
CLK4	0.010265	0.57	2.71472	0.658462
ANKRD13C	0.010276	0.57	2.71428	0.264202
PIGM	0.010282	0.57	2.71404	0.301191
CEP44	0.010286	0.57	2.71389	0.577394
NFKBIL1	0.010312	0.57	-2.71286	-0.415518
TRIB2	0.010314	0.57	2.7128	0.573215
NFE2L1	0.010337	0.57	-2.71187	-0.580231
ZC3H8	0.010367	0.57	2.71071	0.410535
PFKFB4	0.010379	0.57	-2.71024	-0.410538
RPS21	0.010388	0.57	2.70989	0.407708
GNAI2	0.010391	0.57	-2.70978	-0.388489
RPL32	0.010392	0.57	2.70975	0.27766
SLC25A17	0.010412	0.57	2.70896	0.326049
MXRA8	0.010415	0.57	-2.70884	-0.96781
SCN11A	0.010426	0.57	2.70841	0.744198
CSNK1D	0.010428	0.57	-2.70836	-0.579987
PIGH	0.010435	0.57	2.70809	0.343644
AMDHD2	0.010439	0.57	-2.70791	-0.523882
SYCE1	0.010441	0.57	2.70785	0.250004
MAP7D1	0.010449	0.57	-2.70754	-0.625734
MAP7D1	0.010457	0.57	-2.70723	-0.548885
PRSS35	0.010462	0.57	2.70704	0.293921
FSTL3	0.010499	0.57	-2.70559	-0.583374
JMJD8	0.010506	0.57	-2.70534	-0.452085
TMEM108	0.010513	0.57	2.70507	0.392473
PGAM1P4	0.010519	0.57	2.70485	0.23725
RPLP1	0.010547	0.57	2.70375	0.248452
FAM184A	0.01055	0.57	2.70364	0.46118
GNAI2	0.010554	0.57	-2.7035	-0.881602
MAP1B	0.010565	0.57	-2.70309	-0.709114
FAM20C	0.010567	0.57	-2.70301	-0.822268
LGMN	0.01059	0.57	-2.70214	-0.688537
FAM129A	0.0106	0.57	-2.70176	-0.769718
POTEE	0.0106	0.57	-2.70175	-0.331748
SLIT3	0.010625	0.57	-2.70078	-0.892366
TEF	0.01063	0.57	-2.7006	-0.690487
TDRP	0.010646	0.57	2.69999	0.473537
PTH2R	0.010686	0.57	2.69848	0.491833
PCDHB5	0.010703	0.57	2.69784	0.491996
GNB2	0.010726	0.57	-2.69698	-0.513126
ALDH4A1	0.010742	0.57	-2.69635	-1.35321
RPS27L	0.010772	0.57	2.69525	0.309097
NKTR	0.010779	0.57	2.69498	0.670566
ZNF615	0.010785	0.57	2.69474	0.323882
VAC14	0.010796	0.57	-2.69434	-0.540671
PRPF31	0.010803	0.57	-2.69406	-0.520677
ZFPM1	0.010816	0.57	-2.6936	-0.434888
GTF2H5	0.01083	0.57	2.69306	0.376783
NOP14	0.010837	0.57	-2.6928	-0.529655
FAM101B	0.01084	0.57	-2.6927	-0.58799
BOD1L1	0.010842	0.57	-2.6926	-0.672239
TDRD10	0.010844	0.57	2.69255	0.329292
WDR35	0.010847	0.57	2.69243	0.378698
TRIO	0.010888	0.57	-2.69091	-0.534527
SLC2A1	0.0109	0.57	-2.69044	-0.414036
---	0.010912	0.57	2.69002	0.505202
TTC39A	0.010912	0.57	2.69	0.381313
SFRP1	0.010945	0.57	-2.6888	-1.15493
NFIC	0.010976	0.57	-2.68765	-0.640657
MPP1	0.010983	0.57	-2.68737	-0.861114
NUP62CL	0.01099	0.57	2.68711	0.480129
TRIM23	0.011008	0.57	2.68647	0.356395
ALG13	0.011017	0.57	2.68613	0.487075
RABL6	0.01103	0.57	-2.68567	-0.476496
SESN2	0.011032	0.57	-2.68557	-0.628765
SUPT20HL2	0.011041	0.57	2.68525	0.303668
USP46	0.011048	0.57	2.68497	0.297107
NEUROG2	0.011061	0.57	2.68452	0.390016
GOLGA8A	0.011073	0.57	2.68406	1.06714
ISLR	0.011088	0.57	-2.68352	-0.828559
TMSB15A	0.011106	0.57	2.68287	0.524206
CPSF6	0.01112	0.57	2.68234	0.701016
CFLAR	0.011126	0.57	-2.68213	-0.743407
THUMPD2	0.011133	0.57	2.6819	0.342899
ALAS2	0.01114	0.57	-2.68163	-1.08336
ADGRL1	0.011153	0.57	2.68114	0.253256
KLHL24	0.011158	0.57	2.68096	0.293977
FOXO1	0.011171	0.57	-2.68051	-0.31864
	0.011183	0.57	-2.68007	-0.300407
PGAP1	0.011206	0.57	2.67924	0.24797
PDGFA	0.011211	0.57	-2.67907	-0.41551
CDC42	0.011252	0.57	-2.67759	-0.779913
TRIP10	0.011254	0.57	-2.6775	-0.452345
NFIC	0.011254	0.57	-2.6775	-0.507123
RPL10	0.011272	0.57	2.67686	0.256359
RCOR3	0.011274	0.57	2.67678	0.385675
ALPK1	0.011296	0.57	2.67598	0.37243
GOLGA8DP	0.011305	0.57	2.67567	0.961198
TSPYL2	0.011318	0.57	-2.6752	-0.452289
HBS1L	0.011333	0.57	2.67466	0.466177
ADAP2	0.011361	0.57	-2.67366	-0.636355
USF2	0.011372	0.57	-2.67327	-0.615931
SEL1L	0.011379	0.57	-2.67301	-0.514594
SLC27A1	0.011385	0.57	-2.67279	-0.334628
AIG1	0.011386	0.57	2.67275	0.386483
RPS15A	0.011393	0.57	2.67251	0.246605
TPM4	0.011406	0.57	-2.67204	-1.25304
CHMP4B	0.011426	0.57	-2.67132	-0.900417
PPFIA1	0.011472	0.57	-2.66971	-0.523269
TNFRSF1A	0.011479	0.57	-2.66947	-0.845716
CD44	0.011488	0.57	-2.66913	-0.758899
RPL4	0.011491	0.57	2.66902	0.433224
DCAF7	0.011501	0.57	-2.66867	-0.368391
ABHD4	0.011502	0.57	-2.66865	-0.353646
LMBR1	0.011503	0.57	2.66862	0.279627
CAMKK2	0.011505	0.57	-2.66855	-0.677743
DMKN	0.011519	0.57	2.66803	0.297323
SVIP	0.011523	0.57	2.66789	0.389421
UPP1	0.011536	0.57	-2.66743	-0.483732
ZXDC	0.011543	0.57	2.6672	0.33749
RPL35A	0.011561	0.57	2.66656	0.615877
CTDSP2	0.011573	0.57	-2.66615	-0.416234
SPAST	0.011581	0.57	2.66587	0.346295
MTMR14	0.011591	0.57	-2.66552	-0.518805
BIVM	0.011594	0.57	2.6654	0.425443
NUFIP2	0.011606	0.57	-2.66498	-0.339528
ANKRD37	0.011607	0.57	2.66495	0.3084
DPY19L3	0.011608	0.57	2.66492	0.343649
TMEM136	0.011614	0.57	2.66471	0.377197
RPL37A	0.011623	0.57	2.66439	0.316068
LOC100506403	0.011625	0.57	-2.66431	-0.367396
BID	0.01163	0.57	-2.66414	-0.411398
GOLIM4	0.011631	0.57	-2.6641	-0.75356
RAB35	0.01165	0.57	-2.66345	-0.395987
STAMBPL1	0.011653	0.57	2.66335	0.484124
NUCB1	0.011666	0.57	-2.66289	-0.522941
RPL38	0.011689	0.57	2.6621	0.266378
RPS7	0.011697	0.57	2.66179	0.276002
GZF1	0.011723	0.57	2.66091	0.301409
PLXND1	0.011723	0.57	-2.66089	-0.914374
WBP2	0.011728	0.57	-2.66072	-0.340744
EIF3M	0.011739	0.57	2.66035	0.39347
LOC102724200	0.011739	0.57	2.66035	0.27725
PDIA3	0.011756	0.57	-2.65975	-1.01215
ACTR1A	0.011775	0.57	-2.65912	-0.387709
MFSD8	0.011789	0.57	2.65862	0.317849
SMC6	0.011808	0.57	2.65796	0.294559
SGK494	0.01181	0.57	2.65789	0.320761
WHAMMP3	0.011829	0.57	2.65722	0.370085
MAPRE3	0.011834	0.57	-2.65707	-0.344037
RHCE	0.011846	0.57	2.65666	0.249846
SDF4	0.011873	0.57	-2.65573	-0.902405
FGL2	0.011875	0.57	-2.65567	-0.384905
TAS2R60	0.011882	0.57	2.65543	0.48354
PLGLB1	0.011908	0.57	2.65452	0.819094
IKZF2	0.011936	0.57	2.65358	0.679307
FAM20C	0.011936	0.57	-2.65355	-0.536779
KHSRP	0.011967	0.57	-2.65251	-0.626344
PARG	0.011972	0.57	2.65236	0.27892
ANKRD13D	0.011986	0.57	-2.65187	-0.305811
MAP7D1	0.011987	0.57	-2.65181	-0.735802
MAN1A1	0.011996	0.57	-2.65152	-0.384483
IL6ST	0.012003	0.57	-2.6513	-0.780635
DCT	0.012005	0.57	2.65122	0.508393
FAM83A-AS1	0.012005	0.57	2.65122	0.42126
GOLGA8A	0.012025	0.57	2.65056	0.90039
IGFBP5	0.012027	0.57	-2.65046	-0.477013
PXN	0.012039	0.57	-2.65007	-0.581312
DNAJC5	0.01205	0.57	-2.64969	-0.433522
CFLAR	0.012068	0.57	-2.64907	-0.676965
RAPGEF1	0.012086	0.57	-2.64846	-0.649464
PHACTR2	0.012095	0.57	-2.64816	-0.560837
ONECUT2	0.0121	0.57	2.64801	0.937398
MCM8	0.012103	0.57	2.64789	0.294019
SACS	0.012109	0.57	2.6477	0.610725
RPL31	0.01211	0.57	2.64767	0.258318
SMARCD2	0.012133	0.57	-2.64688	-0.640951
EIF2AK1	0.012142	0.57	-2.64659	-0.78753
LOC441155	0.012153	0.57	-2.64622	-0.713656
CYTH1	0.012198	0.57	-2.64471	-0.257644
MXRA8	0.012206	0.57	-2.64444	-1.1956
UBXN6	0.012211	0.57	-2.64427	-0.682139
ZNF106	0.012214	0.57	-2.64418	-0.862166
STAT5B	0.012224	0.57	-2.64385	-0.505064
AP1G1	0.012231	0.57	2.64361	0.261557
LZTS2	0.012234	0.57	-2.6435	-0.421554
MSX1	0.01224	0.57	-2.64329	-0.467533
ZNF285	0.012263	0.57	2.64256	0.421346
F10	0.012265	0.57	-2.64247	-0.855061
ZNF195	0.012268	0.57	2.64236	0.329675
PIK3R5	0.012275	0.57	-2.64213	-0.589072
CFLAR	0.012277	0.57	-2.64209	-0.679897
ZNF91	0.012279	0.57	2.642	0.359124
RIMS2	0.012285	0.57	2.64181	0.618372
PSAP	0.012298	0.57	-2.64137	-1.0717
UBE2H	0.012305	0.57	-2.64113	-0.931401
MXD4	0.012358	0.57	-2.6394	-0.574851
CSTF2	0.012372	0.57	2.63892	0.387931
ZNF594	0.012384	0.57	2.63852	0.290182
KCTD12	0.012394	0.57	-2.63821	-0.502666
MXRA8	0.012411	0.57	-2.63763	-0.867252
ZNF428	0.012418	0.57	-2.63741	-0.794022
PHACTR2	0.012418	0.57	-2.63739	-0.450602
FAM198A	0.012421	0.57	2.6373	0.403814
LGMN	0.012431	0.57	-2.63699	-0.868462
ARRB2	0.012462	0.57	-2.63596	-0.791668
HOXB4	0.012492	0.57	2.63499	0.316072
MYD88	0.01251	0.57	-2.6344	-0.509884
ZNF787	0.012521	0.57	-2.63404	-0.447338
NGDN	0.012522	0.57	2.634	0.596183
RPS27A	0.012536	0.57	2.63354	0.264486
RNF10	0.01255	0.57	-2.6331	-0.366872
HCK	0.012557	0.57	-2.63284	-1.07281
RGS12	0.012578	0.57	-2.63216	-0.396571
RNF220	0.0126	0.57	-2.63146	-0.425076
RFPL1	0.012616	0.57	2.63093	0.469744
PAFAH1B1	0.012627	0.57	-2.63057	-0.423075
GLYR1	0.01263	0.57	-2.63049	-0.271416
UGT1A1	0.012631	0.57	2.63046	0.209206
ANKRD10	0.012636	0.57	2.6303	0.535585
RPS17	0.012666	0.57	2.62931	0.284658
STK40	0.012677	0.57	-2.62895	-0.302074
RPS6KB2	0.012684	0.57	-2.62873	-0.494912
CLK4	0.012691	0.57	2.6285	0.431935
HIST1H4C	0.012706	0.57	2.62801	0.372399
FNTA	0.012717	0.57	2.62768	0.296839
2025-01-09	0.012748	0.57	-2.62667	-0.33814
PIK3R1	0.012749	0.57	-2.62664	-1.048
STIM2	0.012757	0.57	2.62637	0.376021
PPP2R1A	0.012775	0.57	-2.6258	-0.601413
CALCOCO1	0.012787	0.57	2.62542	0.29912
NRXN1	0.01279	0.57	2.62534	1.33153
USP47	0.012809	0.57	2.62473	0.398456
OS9	0.012809	0.57	-2.62472	-0.323562
EHD4	0.012817	0.57	-2.62446	-0.593406
ARHGDIA	0.012845	0.57	-2.62357	-0.355462
IL20RA	0.012852	0.57	2.62336	0.462449
ZNF557	0.012862	0.57	2.62303	0.330115
EPG5	0.012868	0.57	2.62283	0.428923
ZFP36L2	0.01288	0.57	-2.62246	-0.697195
ARGLU1	0.012881	0.57	2.62244	0.569129
CDK6	0.012898	0.57	2.62188	0.400503
MX2	0.012913	0.57	-2.62141	-0.425298
C12orf65	0.012915	0.57	2.62134	0.373187
CCDC47	0.012921	0.57	-2.62115	-0.85451
ZKSCAN5	0.012926	0.57	2.62098	0.41371
KHDC1	0.012934	0.57	2.62073	0.287933
ZBED9	0.012938	0.57	2.62061	0.27304
RPS14	0.012939	0.57	2.62058	0.240278
CBWD1	0.012956	0.57	2.62004	0.818642
PPP1R12C	0.012957	0.57	-2.62	-0.483709
CD276	0.012974	0.57	-2.61946	-0.700549
PIM1	0.012995	0.57	-2.61882	-1.25563
RPS5	0.013016	0.57	2.61814	0.401194
DDX3X	0.013024	0.57	-2.6179	-0.740652
DDR2	0.013038	0.57	-2.61745	-1.03016
BPTF	0.01304	0.57	2.61738	0.227151
TPSAB1	0.013054	0.57	-2.61695	-0.588694
LOC100996724	0.013057	0.57	-2.61687	-0.439154
ENPP3	0.013062	0.57	2.61671	0.376372
UBAP2	0.013063	0.57	2.61667	0.397154
CREBZF	0.01307	0.57	2.61643	0.563797
HNRNPA3	0.013071	0.57	2.61642	0.509941
NPM1	0.013091	0.57	2.6158	0.277819
HFE	0.013099	0.57	2.61554	0.274777
IL6ST	0.013142	0.57	-2.6142	-0.481786
TMEM161B	0.013167	0.57	2.6134	0.236823
TRA2B	0.013172	0.57	2.61325	0.289476
ATRN	0.013173	0.57	-2.61322	-0.470201
MCEMP1	0.01319	0.57	-2.61271	-0.525595
TDRP	0.013191	0.57	2.61266	0.534576
PLXNB2	0.013192	0.57	-2.61263	-0.564858
SMARCD2	0.013196	0.57	-2.61251	-0.393832
DPP7	0.013216	0.57	-2.61188	-0.73244
N4BP2L2	0.013259	0.57	2.61055	0.536028
APBB1IP	0.013261	0.57	-2.61049	-0.815504
HIPK2	0.013299	0.57	-2.60932	-0.316796
ACTR2	0.0133	0.57	-2.60927	-0.908656
DBIL5P	0.013307	0.57	2.60907	0.399871
PLEKHM2	0.013307	0.57	-2.60905	-0.487077
VSIG2	0.013308	0.57	2.60903	0.458649
SMAP2	0.013311	0.57	-2.60894	-0.489391
MRPS21	0.013316	0.57	2.6088	0.409346
PAIP1	0.013348	0.57	2.60779	0.407647
ITIH5	0.013348	0.57	-2.60779	-0.896947
ZNF84	0.013361	0.57	2.6074	0.463966
IKBKG	0.013412	0.57	-2.60583	-0.251363
ABCA1	0.013412	0.57	2.60583	0.322978
HINT1	0.013417	0.57	2.60568	0.385525
DNAJC5	0.013428	0.57	-2.60534	-0.376638
ZFR	0.013432	0.57	-2.60522	-0.8251
PFKFB3	0.013457	0.57	-2.60447	-0.631458
TRMT44	0.013467	0.57	2.60416	0.3334
DEK	0.013467	0.57	-2.60414	-0.772711
CEP350	0.013475	0.57	-2.60391	-0.515387
UBE2H	0.013479	0.57	-2.60377	-0.86281
ZNF540	0.01352	0.57	2.60254	0.34212
GRINA	0.013534	0.57	-2.6021	-0.547589
ERC1	0.013537	0.57	-2.60202	-0.379264
KIAA1549	0.01355	0.57	2.60161	0.582332
C14orf105	0.013559	0.57	2.60136	0.38739
SOX6	0.01357	0.57	2.60102	0.726805
ACTN1	0.013585	0.57	-2.60055	-0.743789
TNIP1	0.013588	0.57	-2.60048	-0.885365
ARHGAP21	0.013601	0.57	-2.60009	-0.699972
TGOLN2	0.013602	0.57	-2.60003	-0.729777
ACP2	0.013603	0.57	-2.60002	-0.572612
NAA15	0.013676	0.57	-2.59781	-0.955899
SRSF5	0.013679	0.57	2.59771	0.779102
ERCC6	0.013696	0.57	2.59719	0.372576
EFNB3	0.01373	0.57	2.59618	0.746592
MIPOL1	0.013748	0.57	2.59564	0.265597
ZC3H14	0.013751	0.57	2.59555	0.355877
OR11G2	0.013758	0.57	2.59534	0.420333
CTAGE5	0.013767	0.57	2.59508	0.664117
NCF4	0.013776	0.57	-2.5948	-0.819808
PPDPF	0.013803	0.57	-2.59401	-0.738842
CFL1	0.013809	0.57	-2.59383	-0.506834
HHIP	0.013841	0.57	2.59288	0.506122
ZNF214	0.01385	0.57	2.59261	0.323462
HNRNPUL1	0.013867	0.57	-2.5921	-0.531607
STAG3L2	0.01387	0.57	2.59202	0.472991
MED25	0.013884	0.57	-2.59159	-0.773733
CWF19L1	0.013889	0.57	2.59144	0.30206
RBM8A	0.013908	0.57	2.59087	0.492124
FGFR1OP	0.013908	0.57	2.59086	0.302947
BCL2L1	0.013928	0.57	-2.59028	-0.313422
IL6ST	0.013979	0.57	-2.58878	-0.6082
LOC283788	0.01403	0.57	2.58726	0.294482
PLEKHH2	0.014032	0.57	2.58722	0.67199
SRPR	0.014043	0.57	-2.58688	-0.469285
CHMP6	0.014056	0.57	-2.5865	-0.38406
GAP43	0.014066	0.57	2.58622	0.55663
VOPP1	0.014085	0.57	-2.58567	-0.683756
OCIAD2	0.014115	0.57	2.58477	0.547023
MED25	0.014132	0.57	-2.58428	-0.327958
KIAA2013	0.014145	0.57	-2.58391	-0.507458
	0.014152	0.57	-2.5837	-0.270851
PIM1	0.014178	0.57	-2.58293	-1.16246
DOCK4	0.014187	0.57	2.58268	0.411525
CCDC106	0.014192	0.57	-2.58254	-0.241012
CHST12	0.014211	0.57	-2.58198	-0.441881
RHOG	0.014214	0.57	-2.58191	-0.700354
NR2C1	0.014219	0.57	2.58175	0.38952
LPP	0.01422	0.57	-2.58172	-0.970965
JAK1	0.014236	0.57	-2.58126	-0.647987
CARM1	0.014251	0.57	-2.58082	-0.437002
CDK20	0.014294	0.57	2.57957	0.400483
HDGF	0.014312	0.57	-2.57906	-0.739792
LGMN	0.014315	0.57	-2.57896	-0.675851
OGFR	0.014323	0.57	-2.57874	-0.291179
CBWD1	0.014337	0.57	2.57834	0.984005
VCP	0.014337	0.57	-2.57833	-0.656177
MARS2	0.014347	0.57	2.57805	0.352166
ZFYVE9	0.014377	0.57	2.57717	0.394519
SIPA1L1	0.014403	0.57	2.57642	0.331675
AMPD2	0.014407	0.57	-2.57632	-0.302596
FAM133B	0.014416	0.57	2.57605	0.496578
MFAP3	0.01442	0.57	2.57595	0.322272
SPSB3	0.014427	0.57	-2.57573	-0.479453
ARL17A	0.014441	0.57	2.57535	0.920272
GCFC2	0.014461	0.57	2.57477	0.41089
---	0.014461	0.57	2.57476	0.318922
PHF21A	0.014467	0.57	-2.57459	-0.44391
KIFC3	0.014482	0.57	-2.57416	-0.347864
PAQR3	0.014489	0.57	2.57398	0.28687
RAET1L	0.014492	0.57	2.57389	0.510282
MKNK2	0.014543	0.57	-2.57243	-0.286488
IL6ST	0.014552	0.57	-2.57217	-0.912521
CALR	0.014605	0.57	-2.57067	-0.337873
PHC2	0.014612	0.57	-2.57046	-0.681042
AP4S1	0.014618	0.57	2.5703	0.234488
FKBP5	0.01463	0.57	-2.56997	-0.697889
SRSF1	0.014633	0.57	2.56988	0.359442
DDX46	0.014639	0.57	2.5697	0.324159
SFR1	0.01464	0.57	2.56967	0.427656
CYGB	0.014645	0.57	-2.56954	-0.318037
NFE2L1	0.014669	0.57	-2.56886	-0.604291
EPB42	0.014681	0.57	-2.56853	-0.835118
LILRA5	0.014702	0.57	-2.56794	-0.703756
MYD88	0.014717	0.57	-2.56751	-0.528233
SAMD4A	0.014722	0.57	-2.56737	-0.355592
NUCKS1	0.014731	0.57	-2.56711	-0.825089
C2orf44	0.014733	0.57	2.56705	0.282595
ZYX	0.014735	0.57	-2.56701	-0.576875
EPT1	0.01474	0.57	2.56684	0.22428
MAN1B1	0.014752	0.57	-2.56651	-0.487225
POGLUT1	0.014769	0.57	2.56604	0.505391
ITM2C	0.014772	0.57	-2.56596	-0.484305
ZNF599	0.014778	0.57	2.5658	0.447192
CTCFL	0.01481	0.57	2.56489	0.439692
SIX4	0.014816	0.57	2.56474	0.464895
PASK	0.014816	0.57	2.56472	0.447426
MINA	0.014822	0.57	2.56456	0.338021
ATXN7L3B	0.014828	0.57	-2.56439	-0.599029
MDFIC	0.014839	0.57	-2.56407	-0.489464
THRA	0.014849	0.57	-2.56381	-0.554182
GNA12	0.014855	0.57	-2.56365	-0.606595
REEP1	0.014858	0.57	2.56356	0.743943
AASDH	0.014861	0.57	2.56347	0.311087
NEDD1	0.014865	0.57	2.56336	0.419598
ITSN2	0.014874	0.57	2.56312	0.606243
HHIP	0.014879	0.57	2.56297	0.393106
LPGAT1	0.01489	0.57	-2.56267	-0.634119
PPP1R18	0.014891	0.57	-2.56263	-0.59905
KIF21A	0.014895	0.57	2.56253	0.318649
ZNF251	0.014899	0.57	2.5624	0.339615
LOC102723728	0.014903	0.57	-2.5623	-0.294628
SRSF5	0.014937	0.57	2.56136	1.02308
SLC12A4	0.014963	0.57	-2.56063	-0.329963
SLC4A4	0.014981	0.57	2.56015	0.549455
SCN3B	0.014983	0.57	2.56007	0.491412
MTDH	0.014987	0.57	-2.55997	-0.473861
MPP1	0.014998	0.57	-2.55966	-0.991439
ARL17A	0.015012	0.57	2.55927	0.230073
HEY2	0.015015	0.57	2.55921	0.438141
THRAP3	0.015022	0.57	-2.559	-0.248773
ZBED3	0.015024	0.57	-2.55895	-0.854058
PXN	0.015066	0.57	-2.55779	-0.724841
STX17	0.015075	0.57	2.55753	0.302566
AKAP9	0.01508	0.57	-2.55741	-0.530545
DBF4	0.015084	0.57	2.55729	0.355877
RPS27	0.015107	0.57	2.55666	0.305359
C1orf131	0.015134	0.57	2.55591	0.34155
MAD1L1	0.015143	0.57	-2.55568	-0.546192
TNFRSF1A	0.015143	0.57	-2.55567	-0.829863
FBLN5	0.015144	0.57	-2.55565	-0.591596
PLPP3	0.015145	0.57	-2.55561	-0.85807
COL11A1	0.015147	0.57	2.55556	0.464468
PHC1	0.015148	0.57	2.55554	0.379164
LMF1	0.015156	0.57	-2.55532	-0.351593
FAM19A4	0.015165	0.57	2.55505	0.313022
GBAP1	0.015167	0.57	-2.555	-0.440342
VCAN	0.015172	0.57	-2.55486	-0.788841
KLHL42	0.015174	0.57	2.55481	0.480823
SUMF2	0.015191	0.57	-2.55436	-0.609876
TTC9	0.015203	0.57	2.55403	0.516183
SGCZ	0.015214	0.57	2.55372	0.437132
FLOT1	0.01522	0.57	-2.55356	-0.351187
PPIG	0.015225	0.57	2.55344	0.332718
RBM15	0.015225	0.57	2.55343	0.338574
CD68	0.015231	0.57	-2.55326	-0.63377
RPS15A	0.015241	0.57	2.55299	0.269958
CHORDC1	0.015256	0.57	2.55258	0.295411
EPHX1	0.015275	0.57	-2.55206	-0.794671
CTCFL	0.0153	0.57	2.55137	0.394752
TMEM136	0.015336	0.57	2.55041	0.345351
HELLS	0.015354	0.57	2.54992	0.352703
LOC100129518	0.015361	0.57	-2.54973	-1.05377
LOC100288966	0.01539	0.57	2.54895	1.57178
TPD52L2	0.015419	0.57	-2.54817	-0.971449
PRDM2	0.015429	0.57	2.54788	0.488248
CHST11	0.015436	0.57	-2.54772	-0.700989
NOC3L	0.015437	0.57	2.54767	0.323967
DPP7	0.01544	0.57	-2.54759	-0.6439
RAB23	0.015441	0.57	2.54758	0.305326
TRMT13	0.015448	0.57	2.54739	0.714545
TBC1D26	0.015478	0.57	2.54659	0.451099
TRIM2	0.015517	0.57	2.54553	0.542059
FCN1	0.015538	0.57	-2.54496	-0.972467
ZNF316	0.015553	0.57	-2.54457	-0.298853
MFNG	0.015582	0.57	-2.54379	-0.477898
UBXN6	0.015586	0.57	-2.54367	-0.426946
ALAS2	0.015596	0.57	-2.54342	-0.836282
OGFR	0.015599	0.57	-2.54335	-0.491041
TANGO2	0.01561	0.57	-2.54304	-0.496429
PILRB	0.015668	0.57	2.54151	0.525947
PLOD3	0.015719	0.57	-2.54015	-0.272363
ZNF346	0.015727	0.57	2.53993	0.299391
ZNF302	0.015732	0.57	2.5398	0.447946
PLAUR	0.015746	0.57	-2.53943	-0.960852
KPNA4	0.015812	0.57	-2.53768	-0.4761
SOCS3	0.015817	0.57	-2.53754	-0.950303
ELAVL1	0.015853	0.57	2.53662	0.43097
TRIM4	0.015858	0.57	2.53646	0.741829
RPS11	0.015876	0.57	2.536	0.244911
ZBTB41	0.015912	0.57	2.53506	0.402957
NTNG1	0.01594	0.57	2.53433	0.68619
MFHAS1	0.01594	0.57	-2.53431	-0.576731
TRPV2	0.015953	0.57	-2.53399	-0.547903
SUMF2	0.01596	0.57	-2.53381	-0.451341
EXOSC7	0.016001	0.57	2.53273	0.507455
TIMP2	0.016006	0.57	-2.5326	-0.818793
ATG16L1	0.01602	0.57	2.53224	0.309553
CSTF3	0.016031	0.57	2.53196	0.459873
ACTR1A	0.016043	0.57	-2.53164	-0.397923
ANXA11	0.016044	0.57	-2.53162	-0.678944
ATP6V0D1	0.016058	0.57	-2.53124	-0.902402
---	0.016061	0.57	2.53117	0.420247
MIPOL1	0.016076	0.57	2.53078	0.332623
C10orf107	0.016082	0.57	2.53062	0.375778
ESR2	0.016083	0.57	2.5306	0.403985
TMBIM1	0.01609	0.57	-2.53042	-1.26945
GBA	0.016096	0.57	-2.53025	-0.528376
NAPA	0.016102	0.57	-2.53011	-0.57685
CCDC68	0.016105	0.57	2.53004	0.405477
HSD3B7	0.016109	0.57	-2.52991	-0.393695
TMEFF2	0.016113	0.57	2.52981	0.483963
SRRM2	0.016115	0.57	-2.52977	-1.08512
VCP	0.016126	0.57	-2.52949	-0.268012
RPL24	0.016144	0.57	2.52903	0.247375
ARHGAP29	0.016149	0.57	2.52889	0.364519
RPS7	0.016153	0.57	2.5288	0.278645
FLJ10038	0.016164	0.57	-2.52851	-0.24714
CLEC1A	0.016173	0.57	2.52828	0.254793
CTDSP2	0.016189	0.57	-2.52786	-0.369485
GPR85	0.016205	0.57	2.52743	0.438109
CCDC68	0.016226	0.57	2.52691	0.403907
ATP2B4	0.016259	0.57	-2.52606	-0.814617
MIR17HG	0.016276	0.57	2.52562	0.557864
C5AR1	0.016301	0.57	-2.52497	-1.32437
PPIP5K1	0.016318	0.57	2.52454	0.32584
GRIK2	0.016334	0.57	2.52413	0.389432
BLZF1	0.016367	0.57	2.52328	0.427015
CEP97	0.016371	0.57	2.52318	0.425194
EPHA7	0.016391	0.57	2.52269	0.425518
TMPO	0.016394	0.57	2.52259	0.373236
THAP10	0.016398	0.57	2.5225	0.316105
GRAMD3	0.016435	0.57	2.52156	0.340512
PHLPP2	0.01644	0.57	2.52144	0.389322
NAPB	0.016451	0.57	2.52115	0.440377
MLLT4	0.016453	0.57	2.5211	0.468432
DBNL	0.01647	0.57	-2.52066	-0.485212
TIA1	0.016479	0.57	2.52045	0.531232
DST	0.016494	0.57	-2.52007	-0.658563
PRDM1	0.016496	0.57	2.52	0.394616
MBD3	0.016503	0.57	-2.51983	-0.561816
CNP	0.016518	0.57	-2.51945	-0.289254
AKAP8L	0.016518	0.57	-2.51944	-0.764332
EYA2	0.01652	0.57	-2.51941	-0.315422
TPM1	0.016537	0.57	2.51898	0.423489
PEX1	0.016556	0.57	2.51848	0.515611
MAP1S	0.016561	0.57	-2.51837	-0.502308
CYP19A1	0.016566	0.57	2.51824	0.566709
ZNF169	0.016574	0.57	2.51805	0.47363
OSBPL8	0.016605	0.57	-2.51725	-0.565331
RGPD5	0.016605	0.57	2.51725	0.385746
LRRC36	0.016606	0.57	2.51722	0.252992
LOC100996732	0.016607	0.57	-2.5172	-0.795381
RAB6A	0.016614	0.57	2.51703	0.627425
RPL35	0.016616	0.57	2.51698	0.239451
EHD1	0.016625	0.57	-2.51674	-0.671088
NXPH2	0.01663	0.57	2.51662	0.259956
PLOD3	0.016636	0.57	-2.51648	-0.434625
LIN37	0.016637	0.57	-2.51644	-0.33037
TJP2	0.016669	0.57	2.51563	0.579686
BCAP29	0.016684	0.57	2.51527	0.319784
AP2A2	0.016736	0.57	-2.51395	-0.678693
DIEXF	0.016742	0.57	2.51381	0.318205
ATRX	0.016752	0.57	2.51356	0.350061
ECM1	0.01676	0.57	-2.51335	-0.68408
WISP2	0.016769	0.57	-2.51315	-0.957527
ZKSCAN7	0.016774	0.57	2.51301	0.352672
CDKN2D	0.016778	0.57	-2.51291	-0.627317
MAN2B1	0.016782	0.57	-2.51282	-0.753805
MYO1F	0.016783	0.57	-2.51279	-0.664954
TJAP1	0.016842	0.57	2.51132	0.225425
PHF2	0.016851	0.57	-2.51109	-0.376303
AP5M1	0.016857	0.57	2.51095	0.242798
LILRA3	0.016859	0.57	-2.5109	-0.286688
ATRX	0.01688	0.57	-2.51038	-0.616673
GRN	0.01689	0.57	-2.51012	-0.662864
PLAG1	0.016899	0.57	2.50989	0.580162
RPS13	0.0169	0.57	2.50987	0.182048
MAGEE1	0.016905	0.57	2.50976	0.308701
TOM1	0.01691	0.57	-2.50964	-0.514143
DPP3	0.016925	0.57	-2.50926	-0.271625
CNTNAP3	0.01695	0.57	2.50865	0.320302
ZNF208	0.016958	0.57	2.50845	0.796703
XRN2	0.01696	0.57	-2.5084	-0.855775
METRNL	0.016981	0.57	-2.50787	-0.721894
FAM53C	0.016988	0.57	-2.50769	-0.507783
CSPP1	0.016991	0.57	2.50763	0.259483
UBN2	0.016992	0.57	2.5076	0.542788
FAM91A1	0.016997	0.57	2.50747	0.48997
NEMP1	0.017009	0.57	2.50718	0.507333
FBRS	0.017011	0.57	-2.50715	-0.265107
RALGDS	0.017029	0.57	-2.50669	-0.604058
CCT5	0.017031	0.57	2.50665	0.349014
OGT	0.017048	0.57	2.50623	0.746664
RRBP1	0.01708	0.57	-2.50543	-0.773034
PSAP	0.017098	0.57	-2.50501	-0.561583
IRF1	0.017113	0.57	-2.50463	-0.937076
USP13	0.01713	0.57	2.50421	0.407849
GPAA1	0.017131	0.57	-2.50419	-0.563246
RPS28	0.017132	0.57	2.50416	0.248239
SLC39A9	0.017138	0.57	-2.50401	-0.223721
HTR2A	0.017149	0.57	2.50375	1.1282
GPR1	0.017158	0.57	2.50353	0.386416
COL4A2	0.017159	0.57	-2.5035	-0.840294
SIRPA	0.017169	0.57	-2.50325	-0.423081
TIMP3	0.017172	0.57	-2.50319	-1.23677
DBNL	0.017173	0.57	-2.50315	-0.28357
MAP4K2	0.017218	0.57	2.50206	0.25718
FOXD1	0.017228	0.57	2.50182	0.421453
CDIP1	0.01723	0.57	-2.50177	-0.259159
TOM1	0.017251	0.57	-2.50125	-0.657616
SLC2A12	0.017274	0.57	2.50071	0.667195
PPWD1	0.017289	0.57	2.50033	0.425213
ACTB	0.017291	0.57	-2.50029	-1.03456
TSC22D3	0.017299	0.57	-2.50009	-0.625656
ENPP5	0.017302	0.57	2.50003	0.305975
ZNF763	0.017303	0.57	2.5	0.305702
TNFRSF1B	0.017352	0.57	-2.49881	-0.525759
CORO1B	0.017359	0.57	-2.49864	-0.539979
MAP3K13	0.01736	0.57	2.49862	0.337837
CAST	0.017362	0.57	-2.49856	-0.681216
RRN3	0.017368	0.57	2.49843	0.492784
ITGB5	0.017368	0.57	-2.49841	-0.622154
IFT81	0.017373	0.57	2.49831	0.525944
CPO	0.017383	0.57	2.49805	0.543341
EML4	0.017403	0.57	-2.49757	-0.313285
GGA1	0.017414	0.57	-2.4973	-0.359988
L3MBTL2	0.017415	0.57	2.49729	0.288374
QSOX2	0.017428	0.57	2.49697	0.354469
ZNF518A	0.017428	0.57	2.49697	0.750148
DNAJC5	0.017433	0.57	-2.49685	-0.396925
TIPIN	0.017443	0.57	2.4966	0.520545
FCGR2A	0.017447	0.57	-2.49651	-0.701621
FN3KRP	0.01746	0.57	-2.49619	-0.45898
LCA5	0.017472	0.57	2.4959	0.257834
FAM13A	0.017492	0.57	2.49544	0.339593
UHMK1	0.017517	0.57	-2.49482	-0.582232
CLYBL	0.017519	0.57	2.49479	0.397687
SIVA1	0.01752	0.57	2.49475	0.322978
NEK6	0.017527	0.57	-2.49459	-0.554115
RPS27A	0.017529	0.57	2.49453	0.224061
GRK6	0.017534	0.57	-2.49442	-0.519862
HNRNPDL	0.01754	0.57	2.49429	0.427799
PHIP	0.017544	0.57	2.49419	0.401728
RPL6	0.017546	0.57	2.49414	0.218109
DHX57	0.017551	0.57	2.49402	0.544313
DHX57	0.017551	0.57	2.49402	0.544313
ARRB1	0.017552	0.57	-2.49399	-0.696683
MBNL3	0.017566	0.57	-2.49365	-0.390479
COL11A1	0.017572	0.57	2.49352	0.50303
TMPO	0.017574	0.57	2.49347	0.323416
GSR	0.017577	0.57	-2.4934	-0.442912
DNAJB12	0.017586	0.57	-2.49317	-0.593022
ORC4	0.017628	0.57	2.49218	0.25158
ENG	0.017649	0.57	-2.49167	-1.26643
AP3D1	0.017659	0.57	-2.49145	-0.639972
PLS1	0.017664	0.57	2.49131	0.402655
LGMN	0.017674	0.57	-2.49108	-0.777046
VWA5A	0.017677	0.57	-2.49102	-0.512845
ZNF33A	0.017695	0.57	2.49058	0.841988
RASSF4	0.017707	0.57	-2.4903	-0.802558
CCM2	0.017711	0.57	-2.49019	-0.436185
EFCAB11	0.017734	0.57	2.48965	0.33777
PLIN4	0.017744	0.57	-2.48942	-0.908853
WWP2	0.017759	0.57	-2.48906	-0.292996
RPS17	0.01776	0.57	2.48903	0.279913
WAPL	0.017761	0.57	-2.48901	-0.650128
CELF6	0.017773	0.57	2.48873	0.453941
VPS39	0.017784	0.57	-2.48848	-0.218411
---	0.017788	0.57	2.48837	0.299791
BICD1	0.017804	0.57	2.48799	0.65974
STX17	0.01781	0.57	2.48785	0.367258
ARHGAP5	0.017818	0.57	2.48766	0.423609
PRKD3	0.017825	0.57	2.48749	0.386458
FAT3	0.017833	0.57	2.48731	0.90079
ZNF626	0.017842	0.57	2.4871	0.32464
DIAPH1	0.017848	0.57	-2.48696	-0.209913
FCGR2A	0.017866	0.57	-2.48654	-0.82004
MTBP	0.017874	0.57	2.48634	0.44133
GLG1	0.017878	0.57	-2.48626	-0.484465
PLAUR	0.017881	0.57	-2.48618	-0.806741
AGAP4	0.017893	0.57	2.48588	0.471644
LRRC1	0.017898	0.57	2.48577	0.657184
SLC8B1	0.0179	0.57	-2.48572	-0.367735
DLG1	0.017901	0.57	2.48572	0.281004
MCL1	0.017905	0.57	-2.48561	-0.270672
MKNK2	0.017954	0.57	-2.48446	-0.519099
ARHGAP9	0.017963	0.57	-2.48425	-0.45656
ZNF232	0.017979	0.57	2.48388	0.394321
MCM8	0.017989	0.57	2.48364	0.297313
RIN3	0.017997	0.57	-2.48345	-0.356956
CNTN4	0.018019	0.57	2.48293	0.276668
FAN1	0.018048	0.57	2.48226	0.27373
RPS13	0.018053	0.57	2.48214	0.192405
BRSK2	0.018075	0.57	2.48162	0.332954
CLK4	0.018133	0.57	2.48027	0.597944
AP4B1	0.018148	0.57	2.47993	0.480735
ZG16	0.018151	0.57	2.47986	0.284241
RXRA	0.018166	0.57	-2.47951	-0.653102
PSAP	0.018167	0.57	-2.47948	-0.575707
GSPT1	0.018222	0.57	-2.47821	-0.553714
SREK1	0.018234	0.57	2.47794	0.382496
ARPC1B	0.01824	0.57	-2.4778	-0.893424
EHBP1	0.018252	0.57	-2.47751	-0.64633
DAPK3	0.018262	0.57	-2.4773	-0.65684
BIRC2	0.018275	0.57	2.477	0.350741
TTC3	0.018297	0.57	-2.47648	-0.75977
POLH	0.018299	0.57	2.47644	0.26469
CEP68	0.018324	0.57	-2.47586	-0.22983
EXOC7	0.018338	0.57	-2.47555	-0.754493
HK3	0.01834	0.57	-2.4755	-0.588103
BOLA2	0.018358	0.57	2.47507	0.521731
GEMIN2	0.018387	0.57	2.47442	0.330623
CDC14A	0.018391	0.57	2.47432	0.646933
PEA15	0.018397	0.57	-2.47419	-0.756601
AP1B1	0.018398	0.57	-2.47416	-0.464426
UVRAG	0.018401	0.57	-2.4741	-0.557959
TRAF6	0.018406	0.57	2.47397	0.285009
C5orf63	0.018417	0.57	2.47373	0.440692
MALRD1	0.018418	0.57	2.4737	0.459901
DAND5	0.018435	0.57	2.47331	0.43692
COL6A1	0.018445	0.57	-2.47309	-0.309142
TBCD	0.018454	0.57	-2.47287	-0.311941
SMU1	0.018465	0.57	2.47263	0.274344
CSRNP3	0.018468	0.57	2.47257	0.383271
SELT	0.018478	0.57	2.47233	0.458456
ST3GAL4	0.018479	0.57	-2.47231	-0.266381
HMOX1	0.018495	0.57	-2.47194	-1.04731
METTL20	0.018523	0.57	2.4713	0.336368
CASP8AP2	0.018525	0.57	2.47125	0.423935
RAB3GAP2	0.018527	0.57	2.47122	0.320947
---	0.018535	0.57	-2.47103	-0.787633
TAF5L	0.018544	0.57	2.47082	0.433025
PLVAP	0.018547	0.57	-2.47075	-0.75355
SNORA33	0.018552	0.57	2.47064	0.57498
SNAPC3	0.018588	0.57	2.46982	0.298661
TOPBP1	0.018591	0.57	-2.46975	-0.264274
TMEM185A	0.018593	0.57	-2.46971	-0.395017
CCDC106	0.018598	0.57	-2.46959	-0.234085
DOK1	0.018604	0.57	-2.46947	-0.293398
ENG	0.018613	0.57	-2.46926	-0.688187
SSPN	0.018637	0.57	-2.46871	-0.696168
COPE	0.018641	0.57	-2.46861	-0.481497
CREB3L2	0.018649	0.57	-2.46844	-0.231898
EFCAB14	0.018687	0.57	-2.46758	-0.747574
ITGB1	0.018704	0.57	-2.4672	-0.953503
CYTH1	0.01872	0.57	-2.46684	-0.230888
DDX51	0.018723	0.57	-2.46677	-0.288366
C19orf54	0.018756	0.57	-2.46602	-0.39198
ALG10	0.018762	0.57	2.46588	0.232585
OARD1	0.018764	0.57	2.46585	0.331139
---	0.018772	0.57	2.46565	0.417599
LDHAL6A	0.01878	0.57	2.46547	0.303107
LYN	0.018793	0.57	-2.46519	-0.973056
E2F5	0.018822	0.57	2.46454	0.641377
FAM83A-AS1	0.018837	0.57	2.46419	0.374026
CSTF3	0.018838	0.57	2.46418	0.554843
CASQ2	0.018838	0.57	2.46417	0.38825
ZNF529	0.018839	0.57	2.46415	0.523375
PRR3	0.018854	0.57	2.46382	0.236317
KIAA1804	0.018855	0.57	2.4638	0.209711
SLC25A37	0.018873	0.57	-2.46339	-0.614454
KIF3A	0.018873	0.57	2.46338	0.321972
FARSB	0.018938	0.57	2.46194	0.281693
CLPTM1	0.018939	0.57	-2.4619	-0.630576
MAX	0.018961	0.57	-2.46142	-0.226337
GALK2	0.018978	0.57	2.46104	0.352614
HDGFRP2	0.018992	0.57	-2.46073	-0.371052
IMPA2	0.018997	0.57	-2.46062	-0.566946
EEF1E1	0.019008	0.57	2.46037	0.448321
SUN2	0.019024	0.57	-2.46001	-0.593696
FECH	0.019038	0.57	2.45971	0.376308
TADA1	0.019038	0.57	2.45971	0.267361
WBSCR16	0.01904	0.57	-2.45965	-0.569211
KATNBL1	0.019054	0.57	2.45935	0.340485
OSCAR	0.019069	0.57	-2.45902	-0.37076
---	0.019146	0.57	2.45731	0.52916
EIF4G1	0.019169	0.57	-2.4568	-0.653704
DCUN1D4	0.019185	0.57	2.45646	0.315641
HINT1	0.019189	0.57	2.45637	0.395785
TMPRSS3	0.019226	0.57	2.45555	0.389408
IL6ST	0.01927	0.57	-2.45458	-0.721886
RAB20	0.019331	0.57	-2.45325	-0.892183
RYBP	0.019346	0.57	-2.45291	-0.480718
LOC100507577	0.019366	0.57	2.45247	0.445162
ZNF561	0.019373	0.57	2.45233	0.29326
SUN2	0.019397	0.57	-2.45179	-0.846017
SOD3	0.019401	0.57	-2.4517	-0.458683
BCAS1	0.019426	0.57	2.45116	0.492894
FAM155A	0.019434	0.57	2.45098	0.491312
LINC01388	0.01945	0.57	2.45063	0.443251
FERMT1	0.019462	0.57	2.45038	0.382649
RBFOX1	0.019472	0.57	2.45015	0.385807
IL11RA	0.019476	0.57	-2.45006	-0.326886
ZNF175	0.019479	0.57	2.45001	0.267241
ABL1	0.019481	0.57	-2.44995	-0.581106
SNAPC3	0.019488	0.57	2.44981	0.286833
TRDN	0.019489	0.57	2.44978	0.42013
ARHGEF2	0.019491	0.57	-2.44974	-0.301896
LRCH3	0.0195	0.57	2.44954	0.373669
LOC100288152	0.01954	0.57	2.44868	0.504664
FAM134C	0.019558	0.57	-2.44829	-0.547011
ARHGAP26	0.019562	0.57	-2.44819	-0.380947
USH2A	0.019576	0.57	2.44789	0.417732
ZCCHC2	0.019579	0.57	-2.44784	-0.387452
HDGF	0.019581	0.57	-2.44778	-0.904322
RSF1	0.019591	0.57	-2.44756	-0.468831
AMDHD2	0.019592	0.57	-2.44754	-0.503179
ABAT	0.019604	0.57	2.44729	0.298321
PTK2	0.019605	0.57	2.44726	0.231172
SFRP1	0.019626	0.57	-2.4468	-0.760445
SLC3A2	0.019631	0.57	-2.44671	-0.658838
ANXA11	0.019645	0.57	-2.4464	-0.552938
LOC101929876	0.019649	0.57	2.44632	0.594897
RPS5	0.01967	0.57	2.44586	0.352224
G6PD	0.019675	0.57	-2.44576	-0.425904
NPHP1	0.019682	0.57	2.44561	0.313697
ITPKC	0.019687	0.57	-2.44549	-0.916103
LAMB3	0.019712	0.57	-2.44495	-1.0148
MVP	0.019713	0.57	-2.44493	-0.804741
WIPF1	0.019722	0.57	-2.44475	-0.461087
PTRF	0.019739	0.57	-2.44438	-1.35893
MAP1B	0.019757	0.57	-2.44398	-0.792427
RPAIN	0.019763	0.57	2.44386	0.323963
SOX12	0.019775	0.57	2.44361	0.309661
LOC102724993	0.019776	0.57	2.44359	0.836984
ENOSF1	0.019793	0.57	2.44322	0.492199
EHD4	0.019796	0.57	-2.44314	-0.642893
SHROOM3	0.0198	0.57	2.44307	0.745321
CBLB	0.019859	0.57	-2.4418	-0.34426
CTNNA3	0.019869	0.57	2.44158	0.476211
RTF1	0.019871	0.57	-2.44155	-0.580896
CADPS2	0.019896	0.57	2.441	0.554758
RPL13A	0.019905	0.57	2.44082	0.258089
HNRNPUL2	0.019905	0.57	-2.44081	-0.623339
BBS7	0.019917	0.57	2.44056	0.184851
ARHGEF7	0.019941	0.57	2.44005	0.516254
SCAI	0.019943	0.57	2.44	0.462488
THSD7A	0.019945	0.57	2.43997	0.463443
ZNF768	0.019957	0.57	-2.43971	-0.604102
RER1	0.019984	0.57	-2.43912	-0.279474
NDRG1	0.019998	0.57	-2.43883	-0.810154
ATP6V0D1	0.020003	0.57	-2.43872	-1.06657
PGP	0.020026	0.57	-2.43824	-0.430355
HIRA	0.020028	0.57	-2.43819	-0.382654
PTH1R	0.020034	0.57	-2.43807	-0.509797
HSPG2	0.020036	0.57	-2.43802	-0.588833
TMEFF2	0.020036	0.57	2.43802	0.585705
SCFD2	0.020043	0.57	2.43787	0.360505
STAT3	0.020044	0.57	-2.43785	-1.01981
NPAS3	0.020045	0.57	2.43784	0.405134
KIF5C	0.020053	0.57	2.43766	0.245757
C4orf46	0.020058	0.57	2.43757	0.342852
MICALL2	0.020067	0.57	-2.43736	-0.389671
PLAUR	0.020083	0.57	-2.43703	-0.782023
KLF8	0.020093	0.57	2.43682	0.235338
TOR4A	0.020098	0.57	-2.43671	-0.577533
TNFRSF14	0.020102	0.57	-2.43662	-0.471681
GRTP1	0.020106	0.57	2.43655	0.355423
SENP7	0.020111	0.57	2.43643	0.503649
GAS7	0.020112	0.57	-2.43642	-0.728509
UBA1	0.020128	0.57	2.43608	0.347688
TOM1	0.020141	0.57	-2.4358	-0.336402
GYS1	0.020142	0.57	-2.43577	-0.372541
PINK1	0.020146	0.57	-2.43571	-0.619666
BRD9	0.020149	0.57	-2.43563	-0.321274
PTAFR	0.020151	0.57	-2.43558	-0.433048
SIPA1L1	0.020163	0.57	-2.43535	-0.358207
NREP	0.020208	0.57	2.43439	0.480546
PIK3R1	0.020248	0.57	-2.43355	-0.59625
PPP1R1C	0.020249	0.57	2.43353	0.96124
FKBP5	0.020258	0.57	-2.43335	-0.682396
ASB14	0.020268	0.57	2.43313	0.2717
GNB1	0.020287	0.57	-2.43273	-0.815852
ZRANB1	0.020288	0.57	2.43271	0.300885
YWHAG	0.020299	0.57	-2.43248	-0.551926
DDX58	0.020319	0.57	-2.43207	-0.646432
MIS18BP1	0.020319	0.57	2.43206	0.481793
SECISBP2L	0.02032	0.57	-2.43204	-0.533806
STOML1	0.020344	0.57	-2.43154	-0.345128
RPL4	0.020349	0.57	2.43143	0.327823
TPD52L2	0.020351	0.57	-2.43139	-0.536286
NACA	0.020393	0.57	2.43051	0.281837
ANXA11	0.020396	0.57	-2.43045	-0.652235
TRMT13	0.020417	0.57	2.43	0.437916
ASNS	0.020421	0.57	2.42993	0.673407
HSP90B2P	0.020428	0.57	2.42978	0.48614
WDR1	0.02043	0.57	-2.42974	-0.809476
LOC105378742	0.020432	0.57	2.42969	0.495817
PSAP	0.020448	0.57	-2.42937	-0.578579
MTURN	0.020471	0.57	-2.42889	-0.522141
ARHGAP9	0.020491	0.57	-2.42847	-0.358092
TMEM63B	0.020496	0.57	-2.42836	-0.237769
ABCA5	0.020508	0.57	2.42811	0.840561
HBS1L	0.02051	0.57	2.42807	0.544385
FAM122C	0.020527	0.57	2.42772	0.229313
EHD1	0.020537	0.57	-2.42752	-0.605366
F13A1	0.020537	0.57	-2.42752	-0.597257
RAD23A	0.020546	0.57	-2.42733	-0.879892
PIP5K1C	0.020551	0.57	-2.42723	-0.273239
ZNF148	0.020553	0.57	2.42717	0.483672
LETM1	0.020558	0.57	-2.42708	-0.495069
DYNC1H1	0.020558	0.57	-2.42708	-0.675742
SNX29	0.020559	0.57	-2.42706	-0.324288
ACTN4	0.020575	0.57	-2.42673	-0.273383
BAZ1A	0.020596	0.57	-2.42628	-0.718209
MIS18A	0.020623	0.57	2.42574	0.207533
FAM214B	0.020634	0.57	-2.42551	-0.466256
TNFAIP2	0.020652	0.57	-2.42513	-0.377179
XKR6	0.02068	0.57	2.42456	0.640415
SLC3A2	0.020681	0.57	-2.42453	-0.880461
ISCU	0.020699	0.57	2.42416	0.43012
ALDH8A1	0.020699	0.57	2.42415	0.3783
UBXN4	0.020733	0.57	-2.42346	-0.805661
SCN3A	0.020768	0.57	2.42275	0.332786
TNS1	0.020779	0.57	-2.42251	-0.511532
SWAP70	0.020791	0.57	-2.42226	-0.753012
SPECC1	0.020813	0.57	-2.42182	-0.298444
ERO1B	0.020823	0.57	2.42161	0.194087
KIT	0.020839	0.57	2.42128	0.307271
C22orf29	0.020847	0.57	2.42113	0.298358
CEACAM4	0.020851	0.57	-2.42103	-0.385956
MSANTD2	0.020854	0.57	2.42098	0.318364
LGMN	0.020859	0.57	-2.42088	-0.973796
UBN2	0.020882	0.57	2.42041	0.388227
PNISR	0.020903	0.57	2.41997	0.603344
MTMR14	0.020934	0.57	-2.41935	-0.430215
C6orf47	0.02094	0.57	-2.41923	-0.464417
PPP4R2	0.020944	0.57	-2.41914	-0.607022
MAPK13	0.020946	0.57	-2.4191	-0.406892
ITSN1	0.020964	0.57	-2.41873	-1.24898
ARFGEF3	0.020967	0.57	2.41868	0.360348
CASP9	0.020972	0.57	2.41857	0.324978
NAA60	0.021011	0.57	-2.41777	-0.311041
ITCH	0.021015	0.57	-2.4177	-0.371074
C6orf141	0.021025	0.57	2.41749	0.439289
SNORD94	0.02103	0.57	2.41738	0.486966
ARFGAP1	0.021034	0.57	-2.41731	-0.330713
SLC25A37	0.021044	0.57	-2.41711	-0.965268
B9D1	0.021052	0.57	2.41695	0.423528
XRN2	0.021063	0.57	-2.41671	-0.855747
LILRA2	0.021086	0.57	-2.41626	-0.959984
INSIG1	0.021086	0.57	-2.41625	-0.797322
BAG1	0.021093	0.57	-2.41611	-0.577133
MACC1	0.021095	0.57	2.41607	0.449341
ANKRD36	0.021104	0.57	2.41589	0.870111
NEDD1	0.021111	0.57	2.41575	0.319964
RPS10	0.021112	0.57	2.41573	0.301162
MITD1	0.021121	0.57	2.41556	0.502669
UQCRB	0.021121	0.57	2.41555	0.357506
ELF2	0.021121	0.57	2.41554	0.372859
FADD	0.021122	0.57	-2.41553	-0.553903
PPP2R3A	0.021127	0.57	2.41542	0.417562
TMEM159	0.021166	0.57	-2.41463	-0.546893
NUP35	0.021174	0.57	2.41448	0.385203
SLC44A3	0.021175	0.57	2.41445	0.301644
INHBB	0.021179	0.57	-2.41438	-1.03942
LINC00597	0.021183	0.57	2.41428	0.642851
CRTC3	0.02119	0.57	2.41416	0.434089
RPL26L1	0.021192	0.57	2.41411	0.351698
RPL9	0.0212	0.57	2.41396	0.229152
---	0.021204	0.57	2.41388	0.534378
HGS	0.021211	0.57	-2.41372	-0.29339
ZDHHC3	0.021222	0.57	-2.41351	-0.254334
LOC100131541	0.021222	0.57	2.4135	0.694034
CROT	0.021237	0.57	2.4132	0.287665
MCTP2	0.021238	0.57	2.41319	0.65452
ZBED4	0.021253	0.57	2.41288	0.357933
KLK1	0.021261	0.57	2.41272	0.477844
OAZ1	0.021268	0.57	-2.41259	-0.42713
PLCL1	0.021295	0.57	2.41204	0.426175
TOP1MT	0.021319	0.57	-2.41156	-0.740027
SLC11A1	0.021322	0.57	-2.41149	-0.56449
LTBR	0.021361	0.57	-2.41072	-0.703358
ASB3	0.021366	0.57	2.41061	0.381019
FCGR2A	0.02137	0.57	-2.41054	-0.929903
BRWD1	0.021381	0.57	2.41032	0.331951
DDHD2	0.021394	0.57	2.41005	0.341596
LOC102724991	0.021405	0.57	-2.40984	-0.257066
---	0.021405	0.57	2.40983	0.535952
RORC	0.021406	0.57	2.40982	0.270044
SSFA2	0.021457	0.57	2.4088	0.32353
KHDRBS1	0.021479	0.57	-2.40836	-0.557848
PPP2R1A	0.021481	0.57	-2.40833	-0.520822
SAMD4B	0.021487	0.57	-2.40821	-0.423544
ZNF765	0.021508	0.57	2.40779	0.184646
SLC25A27	0.021516	0.57	2.40763	0.477186
TMOD2	0.021518	0.57	2.40757	0.227388
NDRG1	0.021522	0.57	-2.4075	-0.638178
RHBDL2	0.021537	0.57	2.40721	0.401505
VSNL1	0.021545	0.57	2.40704	0.391576
BACE1	0.021547	0.57	-2.407	-0.199571
MCF2	0.021555	0.57	2.40685	0.202777
C1orf198	0.021556	0.57	-2.40683	-0.428817
LARP7	0.021558	0.57	-2.40679	-0.349774
SYCE1L	0.021591	0.57	2.40612	0.221557
EEA1	0.02161	0.57	-2.40577	-0.77758
ZBTB46	0.021617	0.57	2.40561	0.43466
ACP2	0.021618	0.57	-2.4056	-0.580152
SSBP2	0.02162	0.57	2.40556	0.291202
CHRNA5	0.021658	0.57	2.40481	0.161206
MALAT1	0.021669	0.57	2.40459	0.721414
NAP1L2	0.021687	0.57	2.40424	0.549972
PRKAA2	0.021708	0.57	2.40383	0.39669
USP6	0.02171	0.57	2.40378	0.3951
BTAF1	0.02171	0.57	2.40377	0.472741
RBM17	0.021735	0.57	-2.40329	-0.479532
RPAIN	0.021738	0.57	2.40324	0.326977
ZBTB7A	0.02174	0.57	-2.40319	-0.516485
RPA3	0.021798	0.57	2.40204	0.399158
TSPAN15	0.02181	0.57	-2.40181	-0.675753
DBNL	0.021819	0.57	-2.40163	-0.531253
STAT5A	0.02183	0.57	-2.40142	-0.991872
RPL39L	0.021833	0.57	2.40135	0.319428
CILP	0.021864	0.57	-2.40076	-1.15007
CDV3	0.021865	0.57	-2.40073	-0.560084
PTGER3	0.021868	0.57	2.40067	0.364845
OPA1	0.021901	0.57	2.40002	0.337665
FTH1	0.021909	0.57	-2.39986	-0.784169
CXorf38	0.02191	0.57	-2.39985	-0.505761
LOC145783	0.02192	0.57	2.39964	0.339754
NEO1	0.021922	0.57	2.3996	0.359668
TECTB	0.021945	0.57	2.39916	0.321101
PNPLA6	0.021955	0.57	-2.39897	-0.389849
MIER1	0.021969	0.57	-2.39869	-0.76191
CXCL16	0.02198	0.57	-2.39848	-0.515793
SLC39A7	0.021985	0.57	-2.39839	-0.863032
PIK3IP1	0.022002	0.57	-2.39805	-0.382303
LMO3	0.022003	0.57	-2.39803	-0.488839
ATRNL1	0.022017	0.57	2.39776	0.529663
TTC14	0.022017	0.57	2.39776	0.968519
FBXO36	0.022027	0.57	2.39756	0.412299
FAM124B	0.022055	0.57	2.39702	0.414729
GPKOW	0.022066	0.57	-2.3968	-0.60376
ASPM	0.022068	0.57	2.39678	0.688299
FER	0.022094	0.57	2.39626	0.501972
POLM	0.022119	0.57	2.39577	0.315401
RDM1	0.022142	0.57	2.39533	0.316731
BRAT1	0.022143	0.57	-2.39531	-0.507877
C8orf49	0.022145	0.57	2.39526	0.388623
SDF4	0.022153	0.57	-2.39512	-0.720425
HIST1H2BD	0.022177	0.57	2.39465	0.435261
DYNC2LI1	0.022194	0.57	2.39432	0.453162
GNA11	0.022197	0.57	-2.39426	-1.03809
ZHX3	0.022198	0.57	-2.39425	-0.312437
PSMD1	0.022219	0.57	-2.39385	-0.468364
RPL30	0.022227	0.57	2.39369	0.17348
FAM206A	0.022241	0.57	2.39341	0.249914
CUEDC1	0.022246	0.57	-2.39332	-0.464151
DSTYK	0.022253	0.57	2.39318	0.309724
CCDC22	0.022256	0.57	-2.39312	-0.528696
UBASH3B	0.022257	0.57	-2.39311	-0.494244
RPS29	0.022271	0.57	2.39283	0.304969
CDH19	0.022273	0.57	2.39281	0.395869
KIR2DL2	0.022292	0.57	2.39242	0.26032
ZFAS1	0.022303	0.57	2.39221	0.634797
EIF2AK1	0.022319	0.57	-2.39192	-0.397062
TRPC1	0.02232	0.57	2.39189	0.536085
RNGTT	0.022324	0.57	2.39181	0.458819
VAT1	0.022328	0.57	-2.39173	-0.633704
CDK12	0.022386	0.57	-2.39062	-0.281425
RUNDC3B	0.022392	0.57	2.39051	0.394538
ABCB4	0.022394	0.57	2.39046	0.541301
PLEKHS1	0.022416	0.57	2.39005	0.406405
RIMBP2	0.022428	0.57	2.38982	0.436776
CIB2	0.022432	0.57	-2.38974	-0.443157
XRN2	0.022444	0.57	-2.38952	-0.482669
DNM2	0.022449	0.57	-2.38941	-0.235509
CELF2	0.022458	0.57	2.38924	0.35901
POLR2D	0.022466	0.57	-2.38909	-0.291936
MPP1	0.022479	0.57	-2.38884	-0.565361
ITGB2	0.022503	0.57	-2.38838	-1.27515
ABCD1	0.022506	0.57	-2.38832	-0.415514
PDGFRB	0.02251	0.57	-2.38824	-0.510577
---	0.022514	0.57	-2.38818	-0.874114
WDR1	0.022518	0.57	-2.3881	-0.742051
TBRG1	0.022536	0.57	2.38776	0.655996
CAPRIN1	0.022582	0.57	2.38687	0.282388
PEX5L	0.022601	0.57	2.38651	0.364805
UGGT2	0.022617	0.57	2.38622	0.442383
ZFP28	0.022628	0.57	2.386	0.296264
CALU	0.022631	0.57	-2.38595	-0.576861
FGR	0.022634	0.57	-2.38589	-0.77425
SAMHD1	0.022654	0.57	-2.38551	-0.928824
ZNF157	0.02266	0.57	2.38539	0.388537
RPS23	0.022672	0.57	2.38517	0.252453
TTC3	0.02268	0.57	-2.38501	-0.782808
NFE2L1	0.02271	0.57	-2.38444	-0.528567
RETSAT	0.022718	0.57	-2.3843	-1.36595
FKBP5	0.022718	0.57	-2.38429	-0.802542
NSUN7	0.02274	0.57	2.38389	0.310519
GAPVD1	0.022741	0.57	-2.38385	-0.767069
GSDMB	0.022741	0.57	2.38385	0.504164
PPIAP30	0.022753	0.57	2.38363	0.345072
SLCO1A2	0.022763	0.57	2.38345	0.350814
RBM42	0.022783	0.57	-2.38306	-0.634483
SPAG9	0.022791	0.57	2.38292	0.350987
MRPS21	0.022796	0.57	2.38282	0.375352
CDKN2B-AS1	0.022804	0.57	2.38267	0.676833
UNC5D	0.022808	0.57	2.38259	0.379201
BTF3	0.02282	0.57	2.38237	0.321493
SNORA72	0.022834	0.57	2.38211	0.468952
PHF12	0.022835	0.57	2.38209	0.286202
DMXL1	0.022835	0.57	2.38208	0.362888
GPAA1	0.022858	0.57	-2.38166	-0.528465
BCL2L11	0.022861	0.57	2.38159	0.336031
FOXO3	0.022887	0.57	-2.38111	-0.479649
LYPD6	0.022893	0.57	2.38099	0.566709
FAM65A	0.0229	0.57	-2.38087	-0.367738
UNC5D	0.022911	0.57	2.38066	0.623331
LILRA2	0.022922	0.57	-2.38044	-0.809781
RPL24	0.022945	0.57	2.38002	0.230943
FAM222B	0.022951	0.57	-2.37991	-0.230911
TNRC18	0.022959	0.57	-2.37976	-0.423546
HDLBP	0.022968	0.57	-2.37958	-0.382761
CHRFAM7A	0.022983	0.57	2.3793	0.676629
ZNF563	0.023	0.57	2.37898	0.354318
STAT1	0.023026	0.57	-2.37849	-0.48527
MSX2	0.023042	0.57	2.3782	0.370202
KIAA0100	0.023043	0.57	-2.37819	-0.247519
RAB5C	0.023047	0.57	-2.3781	-0.769449
LGALS9	0.023048	0.57	-2.37808	-0.593912
AP4S1	0.023078	0.57	2.37753	0.301947
SEC24A	0.023086	0.57	2.37737	0.285134
VPS50	0.02309	0.57	2.3773	0.346688
FCGR2A	0.023092	0.57	-2.37726	-0.75973
WDR89	0.023104	0.57	2.37704	0.266699
BHLHE41	0.023154	0.57	-2.3761	-0.342102
HK1	0.023155	0.57	-2.3761	-0.713109
RMND1	0.023158	0.57	2.37604	0.321713
HNRNPDL	0.023176	0.57	2.37571	0.949932
RNF2	0.023183	0.57	2.37557	0.215537
PLAUR	0.023189	0.57	-2.37546	-0.74402
MAN1B1	0.02322	0.57	-2.37489	-0.947716
MED22	0.02325	0.57	-2.37433	-0.226298
LRP6	0.023252	0.57	2.37428	0.547283
CD14	0.023279	0.57	-2.37378	-0.92938
MIPOL1	0.023282	0.57	2.37374	0.293336
PXN	0.023286	0.57	-2.37365	-0.509985
VTA1	0.023287	0.57	2.37364	0.367807
FARP2	0.023289	0.57	2.37361	0.310438
DNMT3B	0.023294	0.57	2.37352	0.211213
PARG	0.023304	0.57	2.37332	0.838
MVB12A	0.023306	0.57	-2.37328	-0.265775
USP1	0.023309	0.57	-2.37323	-0.719649
EHD1	0.02332	0.57	-2.37304	-0.557498
CGN	0.023326	0.57	2.37293	0.570674
2025-01-03	0.023347	0.57	2.37254	0.264683
HDGF	0.023348	0.57	-2.37252	-0.351444
CXorf57	0.023359	0.57	2.37231	0.37212
CHD4	0.023363	0.57	-2.37224	-0.795982
PMS2	0.023364	0.57	2.37222	0.207973
GTF3C3	0.023365	0.57	2.37219	0.526912
PTPRZ1	0.023369	0.57	2.37213	0.455671
PLEKHM1	0.023372	0.57	-2.37206	-0.525778
NLGN4X	0.023374	0.57	2.37204	0.40136
SPATA31A1	0.023374	0.57	2.37203	0.538121
RPS16	0.023376	0.57	2.37199	0.272042
COTL1	0.023376	0.57	-2.37199	-0.527282
SNN	0.023389	0.57	-2.37176	-0.253664
SOBP	0.023452	0.57	2.37059	0.38858
WISP3	0.023493	0.57	2.36985	0.253687
GAS7	0.023507	0.57	-2.36958	-0.247213
ZMYM1	0.023518	0.57	2.36937	0.187441
NF2	0.023529	0.57	-2.36919	-0.237532
SEC22A	0.02353	0.57	2.36917	0.313094
RUFY2	0.023562	0.57	2.36858	0.36004
RAB5C	0.023566	0.57	-2.3685	-0.400252
OR2B6	0.023572	0.57	2.36839	0.281162
RNF150	0.023572	0.57	2.36839	0.250239
HACE1	0.023577	0.57	2.3683	0.406952
RPLP1	0.023593	0.57	2.36801	0.229522
KIAA1109	0.023595	0.57	2.36797	0.360056
ZNF532	0.023636	0.57	2.36723	0.308541
AKT2	0.023641	0.57	-2.36713	-0.424495
RBM38	0.023662	0.57	-2.36675	-0.422774
C5orf42	0.023662	0.57	2.36674	0.332168
KIAA1109	0.023668	0.57	2.36665	0.48877
WDR26	0.02368	0.57	-2.36643	-0.318034
UBALD2	0.02368	0.57	-2.36641	-0.322309
HMOX1	0.023701	0.57	-2.36604	-1.34511
FAM161A	0.023713	0.57	2.36581	0.375766
SOCS5	0.023715	0.57	2.36578	0.443698
C1orf112	0.023723	0.57	2.36563	0.254046
CCDC186	0.023732	0.57	-2.36547	-0.771176
MAFB	0.023738	0.57	-2.36537	-0.58636
SLC10A7	0.02375	0.57	2.36514	0.415318
FLJ34503	0.023752	0.57	2.36511	0.598687
ADIPOR2	0.023756	0.57	-2.36504	-0.488799
ZKSCAN1	0.023767	0.57	2.36483	0.392163
TFPT	0.023781	0.57	-2.36458	-0.589126
TIMM23	0.023782	0.57	2.36457	0.418959
KRTAP5-2	0.023803	0.57	2.36418	0.482925
PTPRZ1	0.023814	0.57	2.36399	0.610588
HECTD2	0.023817	0.57	2.36393	0.276722
ZCCHC13	0.023822	0.57	2.36384	0.347387
BNIP1	0.023829	0.57	2.36371	0.253185
CDC42	0.02384	0.57	-2.36351	-0.61389
CNOT4	0.023851	0.57	2.36331	0.249111
NACAD	0.023856	0.57	-2.36321	-0.309802
ILF3	0.023871	0.57	-2.36294	-0.595548
LOC100996724	0.023874	0.57	-2.3629	-0.504447
BMS1P21	0.023884	0.57	2.36271	0.335377
DKC1	0.023892	0.57	-2.36257	-0.55898
TMEM8A	0.023892	0.57	-2.36256	-0.6254
CSNK1D	0.023902	0.57	-2.36239	-0.467744
SRMS	0.023904	0.57	-2.36235	-0.236049
MAPK1	0.023906	0.57	-2.36232	-0.337707
HINT1	0.023912	0.57	2.3622	0.339232
IP6K2	0.02392	0.57	2.36207	0.337412
SLC38A8	0.023924	0.57	2.36199	0.312195
SNORD8	0.023925	0.57	2.36198	0.522462
SMIM10	0.023925	0.57	-2.36198	-0.85834
NPM1	0.023968	0.57	2.3612	0.319408
TOX	0.023983	0.57	2.36092	0.684218
PLIN2	0.02399	0.57	-2.36079	-1.09891
NFIC	0.023991	0.57	-2.36079	-0.909306
DBP	0.023991	0.57	-2.36078	-0.519414
MEGF8	0.023992	0.57	-2.36076	-0.444794
CXADR	0.024041	0.57	2.35988	0.918443
PPP4C	0.024044	0.57	-2.35983	-0.44092
HTR2A	0.024084	0.57	2.35911	0.758594
VASH2	0.024085	0.57	2.35908	0.35069
FBXO7	0.02412	0.57	-2.35846	-0.407433
OGFR	0.024129	0.57	-2.35831	-0.423011
TRIM39	0.024131	0.57	-2.35827	-0.366778
ERAP1	0.024153	0.57	-2.35787	-0.358024
POGLUT1	0.024164	0.57	2.35768	0.36477
ZNF493	0.024169	0.57	2.35759	0.334455
WHSC1	0.024182	0.57	2.35735	0.311859
TNFRSF1A	0.024183	0.57	-2.35733	-0.350085
CREBZF	0.024202	0.57	2.357	0.449446
C1R	0.024203	0.57	-2.35697	-1.01489
PKN1	0.02421	0.57	-2.35685	-0.55092
SASH1	0.024211	0.57	-2.35683	-0.519263
GREM2	0.024213	0.57	2.3568	0.57624
ALDH3B1	0.024216	0.57	-2.35674	-0.344611
CES4A	0.024224	0.57	2.3566	0.353217
TSHZ2	0.024246	0.57	-2.3562	-0.69849
HERC4	0.024246	0.57	2.3562	0.29853
LSP1	0.024257	0.57	-2.35602	-0.573016
CHRDL1	0.024267	0.57	-2.35584	-1.00697
VGLL4	0.024284	0.57	-2.35553	-0.315001
PML	0.024331	0.57	-2.35468	-0.313953
KAT7	0.024349	0.57	-2.35437	-0.233602
GPR37	0.024364	0.57	2.35411	0.27858
PAK7	0.024371	0.57	2.35398	0.318657
ARMC6	0.024381	0.57	-2.35381	-0.388691
RDX	0.024382	0.57	2.35379	0.325032
ACTN4	0.024417	0.57	-2.35316	-0.357016
FCGRT	0.024439	0.57	-2.35277	-0.567203
SGSM1	0.02444	0.57	2.35276	0.734556
FSTL3	0.024441	0.57	-2.35274	-0.790089
CCDC144A	0.024454	0.57	2.35251	0.645736
BORA	0.024472	0.57	2.35219	0.277508
KCTD5	0.024479	0.57	-2.35206	-0.308059
ERGIC1	0.024496	0.57	-2.35176	-0.497756
FREM2	0.024503	0.57	2.35164	0.253374
SPOCK3	0.024519	0.57	2.35136	0.485339
ZMAT1	0.02452	0.57	2.35134	0.462348
LMOD3	0.024526	0.57	2.35123	0.353658
SMAD7	0.024528	0.57	-2.35121	-0.637581
SSX2IP	0.024538	0.57	2.35103	0.514679
FKBP5	0.024542	0.57	-2.35095	-0.662226
PPIG	0.02455	0.57	-2.35081	-0.467647
ELAVL2	0.02458	0.57	2.35029	0.927591
ZNF282	0.024581	0.57	-2.35027	-0.263144
LPAR4	0.024586	0.57	2.35018	0.418328
RGL3	0.024593	0.57	-2.35006	-0.295897
HDGFRP2	0.024594	0.57	-2.35004	-0.322628
ZNF74	0.024611	0.57	2.34974	0.266211
ERG	0.024622	0.57	-2.34953	-0.389367
TNIP1	0.02464	0.57	-2.34923	-0.67171
LRP3	0.024646	0.57	-2.34911	-0.370368
INTS3	0.024647	0.57	2.3491	0.279261
ZNF585A	0.024649	0.57	2.34907	0.357954
UBE2S	0.024652	0.57	-2.34902	-0.578971
ANKRD6	0.024663	0.57	2.34882	0.30515
PTH2R	0.024664	0.57	2.3488	0.327669
OS9	0.024669	0.57	-2.34872	-0.498904
PISD	0.024674	0.57	-2.34863	-0.654389
RGAG1	0.024696	0.57	2.34824	0.249023
CDKL2	0.024708	0.57	2.34803	0.296555
DCAF7	0.02471	0.57	-2.348	-0.336066
BGN	0.024717	0.57	-2.34787	-0.487382
CHRM5	0.024769	0.57	2.34696	0.386336
SEC24A	0.024796	0.57	-2.34649	-0.356299
COPE	0.024802	0.57	-2.34638	-0.657193
SULT4A1	0.024803	0.57	2.34637	0.251607
ECE1	0.024809	0.57	-2.34626	-0.728144
LOC105376798	0.024815	0.57	2.34615	0.229745
NAALAD2	0.024818	0.57	2.3461	0.557256
SH3BP5	0.024823	0.57	-2.34602	-0.744658
MAPKAPK3	0.024843	0.57	-2.34567	-0.492173
MCF2	0.024864	0.57	2.34531	0.342607
CYLD	0.024868	0.57	2.34523	0.295286
LINC00328	0.024869	0.57	2.34521	0.90889
DDAH2	0.024876	0.57	-2.34509	-0.621765
ARMC9	0.024905	0.57	2.34458	0.480185
APOBEC3C	0.024909	0.57	-2.34452	-0.466895
ZCCHC17	0.024914	0.57	-2.34443	-0.442138
SLC12A4	0.024917	0.57	-2.34437	-0.665627
SPNS1	0.024923	0.57	-2.34427	-0.356397
MDFI	0.024943	0.57	-2.34393	-0.795351
AZIN2	0.024954	0.57	2.34373	0.204367
CIZ1	0.024956	0.57	-2.34369	-0.404164
[truncated: 47,396 more rows]
